# Supplementary material for: A dataset on trophic modes of aquatic protists
Source: Biodivers Data J. 2020 Oct 23;8:e56648. doi: 10.3897/BDJ.8.e56648 (PMC7599203; doi:10.3897/BDJ.8.e56648)
Supplement: Supplementary material 1 — List of trophic citations [file bdj-08-e56648-s001.txt]

source	full citation
Anderson et al. 2017	Anderson, R., Jürgens, K., & Hansen, P. J. (2017). Mixotrophic phytoflagellate bacterivory field measurements strongly biased by standard approaches: a case study. Frontiers in microbiology, 8, 1398. https://doi.org/10.3389/fmicb.2017.01398
Avrahami and Frada 2020	Avrahami, Y., & Frada, M. J. (2020). Detection of phagotrophy in the marine phytoplankton group of the coccolithophores (Calcihaptophycidae, Haptophyta) during nutrient?replete and phosphate?limited growth. Journal of Phycology. https://doi.org/10.1111/jpy.12997
Bell et al. 2003	Bell, E. M., & Laybourn?Parry, J. (2003). Mixotrophy in the Antarctic phytoflagellate, Pyramimonas gelidicola (Chlorophyta: Prasinophyceae). Journal of Phycology, 39(4), 644-649. https://doi.org/10.1046/j.1529-8817.2003.02152.x
Biard et al. 2015	Biard, T., Pillet, L., Decelle, J., Poirier, C., Suzuki, N., & Not, F. (2015). Towards an integrative morpho-molecular classification of the Collodaria (Polycystinea, Radiolaria). Protist, 166(3), 374-388. https://doi.org/10.1016/j.protis.2015.05.002
Chappell et al. 2013	Chappell, P. D., Whitney, L., Haddock, T. L., Menden-Deuer, S., Roy, E. G., Wells, M., & Jenkins, B. D. (2013). Thalassiosira spp. community composition shifts in response to chemical and physical forcing in the northeast Pacific Ocean. Frontiers in Microbiology, 4, 273. https://doi.org/10.3389/fmicb.2013.00273
Chatton 1933	Chatton, É. (1933). Pheopolykrikos beauchampi nov. gen., nov. sp., dinoflagellé polydinide autotrophe, dans l’Etang de Thau. Bulletin de la Société zoologique de France, 58, 251-254.
Chen and Chang 1999	Chen, K. M., & Chang, J. (1999). Influence of light intensity on the ingestion rate of a marine ciliate, Lohmanniella sp. Journal of plankton research, 21(9). https://doi.org/10.1093/plankt/21.9.1791
Decelle 2012	Decelle, J. (2012). Ecologie et évolution de la photosymbiose chez les acanthaires (radiolaires) (Doctoral dissertation, Paris 6).
Dolan and Simek 1997	Dolan, J. R., & Šimek, K. (1997). Processing of ingested matter in Strombidium sulcatum, a marine ciliate (Oligotrichida). Limnology and oceanography, 42(2), 393-397. https://doi.org/10.4319/lo.1997.42.2.0393
Drebes et al. 1996	Drebes, G., Kühn, S. F., Gmelch, A., & Schnepf, E. (1996). Cryothecomonas aestivalis sp. nov., a colourless nanoflagellate feeding on the marine centric diatom Guinardia delicatula (Cleve) Hasle. Helgoländer Meeresuntersuchungen, 50(4), 497.
Drumm et al. 2017	Drumm, K., Liebst-Olsen, M., Daugbjerg, N., Moestrup, Ø., & Hansen, P. J. (2017). Effects of irradiance and prey deprivation on growth, cell carbon and photosynthetic activity of the freshwater kleptoplastidic dinoflagellate Nusuttodinium (= Gymnodinium) aeruginosum (Dinophyceae). PloS one, 12(8). https://doi.org/10.1371/journal.pone.0181751
Du Yoo et al. 2017	Du Yoo, Y., Seong, K. A., Jeong, H. J., Yih, W., Rho, J. R., Nam, S. W., & Kim, H. S. (2017). Mixotrophy in the marine red-tide cryptophyte Teleaulax amphioxeia and ingestion and grazing impact of cryptophytes on natural populations of bacteria in Korean coastal waters. Harmful algae, 68, 105-117. https://doi.org/10.1016/j.hal.2017.07.012
Faure et al. 2019	Faure, E., Not, F., Benoiston, A. S., Labadie, K., Bittner, L., & Ayata, S. D. (2019). Mixotrophic protists display contrasted biogeographies in the global ocean. The ISME journal, 13(4), 1072-1083. https://doi.org/10.1038/s41396-018-0340-5
Goldman et al. 1987	Goldman, J. C., Caron, D. A., & Dennett, M. R. (1987). Nutrient cycling in a microflagellate food chain: IV. Phytoplankton-microflagellate interactions. Marine Ecology Progress Series, 38, 75-87.
Gomez 2017	Gómez, F. (2017). Synonymy of dinoflagellates with basket-like endoskeletons: Monaster, Amphilothus and Achradina (Amphilothales, Dinophyceae). CICIMAR Oceánides, 32(2), 1-13.
Gomez et al. 2011	Gómez, F., Moreira, D., Benzerara, K., & López?García, P. (2011). Solenicola setigera is the first characterized member of the abundant and cosmopolitan uncultured marine stramenopile group MAST?3. Environmental microbiology, 13(1), 193-202. https://doi.org/10.1111/j.1462-2920.2010.02320.x
Granéli et al. 1997	Granéli, E., Anderson, D. M., Carlsson, P., & Maestrini, S. Y. (1997). Light and dark carbon uptake by Dinophysis species in comparison to other photosynthetic and heterotrophic dinoflagellates. Aquatic Microbial Ecology, 13(2), 177-186. doi:10.3354/ame013177
Gustafson et al. 2000	Gustafson, D. E., Stoecker, D. K., Johnson, M. D., Van Heukelem, W. F., & Sneider, K. (2000). Cryptophyte algae are robbed of their organelles by the marine ciliate Mesodinium rubrum. Nature, 405(6790), 1049-1052. https://doi.org/10.1038/35016570
Hansen 1991	Hansen, P J. (1991). Dinophysis-a planktonic dinoflagellate genus which can act both as a prey and a predator of a ciliate. Marine Ecology Progress Series, 69:201-204.
Hansen 1992	Hansen, P. J. (1992). Prey size selection, feeding rates and growth dynamics of heterotrophic dinoflagellates with special emphasis on Gyrodinium spirale. Marine Biology, 114(2), 327-334. https://doi.org/10.1007/BF00349535
Hansen and Tillmann 2020	Chapter 7. Hansen P.J. and Tillmann U. (2020) Mixotrophy in Dinoflagellates: Prey Selection, Physiology and Ecological Importance in Dinoflagellates: Classification, Evolution, Physiology and Ecological Significance. Ed: Subba Rao Durvasula. Publisher: Nova Science Publishers, Inc. New York, USA
Harred and Campbell 2014	Harred, L. B., & Campbell, L. (2014). Predicting harmful algal blooms: a case study with Dinophysis ovum in the Gulf of Mexico. Journal of plankton research, 36(6), 1434-1445. https://doi.org/10.1093/plankt/fbu070
Harrison et al. 2011	Harrison, P. J., Furuya, K., Glibert, P. M., Xu, J., Liu, H. B., Yin, K., ... & Ho, A. Y. T. (2011). Geographical distribution of red and green Noctiluca scintillans. Chinese Journal of Oceanology and Limnology, 29(4), 807-831. https://doi.org/10.1007/s00343-011-0510-z
Havskum and Riegmann 1996	Havskum, H., & Riemann, B. (1996). Ecological importance of bacterivorous, pigmented flagellates (mixotrophs) in the Bay of Aarhus, Denmark. Marine Ecology Progress Series, 137, 251-263. doi:10.3354/meps137251
Heinbrokel et al. 1978	Heinbokel, J. F. (1978). Studies on the functional role of tintinnids in the Southern California Bight. I. Grazing and growth rates in laboratory cultures. Marine Biology, 47(2), 177-189. https://doi.org/10.1007/BF00395638
Helcom	HELCOM (2019). HELCOM Phytoplankton biovolumes. http://www.helcom.fi/helcom-at-work/projects/phytoplankton. Accessed on: 2019-7-04.
Hollande 1952	Hollande, A. (1952). Un parasite des oeufs de sardine: l'Ichthyodinium chabelardi, nov. gen., nov. sp. Comptes rendus de l'Académie des Sciences, Paris (Ser. D), 235, 976-977.
Hoppenrath et al. 2003	Hoppenrath, M., Schweikert, M., & Elbrächter, M. (2003). Morphological reinvestigation and characterization of the marine, sand-dwelling dinoflagellate Adenoides eludens (Dinophyceae). European Journal of Phycology, 38(4), 385-394. https://doi.org/10.1080/09670260310001613717
Hoppenrath et al. 2009	Hoppenrath, M., Elbrächter, M., & Drebes, G. (2009). Marine phytoplankton. Schweizerbart Science Publishers. ISBN 978-3-510-61392-2
Hoppenrath et al. 2014	Hoppenrath, M., Murray, S. A., Chomérat, N., & Horiguchi, T. (2014). Marine benthic dinoflagellates-unveiling their worldwide biodiversity. ISBN 978-3-510-61402-8
Horiguchi and Takano 2006	Horiguchi, T., & Takano, Y. (2006). Serial replacement of a diatom endosymbiont in the marine dinoflagellate Peridinium quinquecorne (Peridiniales, Dinophyceae). Phycological Research, 54(3), 193-200. https://doi.org/10.1111/j.1440-1835.2006.00426.x
Horiguchi et al. 2015	Horiguchi, T. (2015). Diversity and phylogeny of marine parasitic dinoflagellates. In Marine Protists (pp. 397-419). Springer, Tokyo. https://doi.org/10.1007/978-4-431-55130-0_16
Ishimaru et al. 1988	Ishimaru, T., Inoue, H., Fukuyo, Y., Ogata, T., & Kodama, M. (1988). Cultures of Dinophysis fortii and D. acuminata with the cryptomonad, Plagioselmis sp. JSM Mycotoxins, 1988(1Supplement), 19-20. https://doi.org/10.2520/myco1975.1988.1Supplement_19
Jensen and Daugbjerg 2009	Jensen, M. H., & Daugbjerg, N. (2009). Molecular phylogeny of selected species of the order Dinophysiales (Dinophyceae)—testing the hypothesis of a Dinophysioid radiation. Journal of Phycology, 45(5), 1136-1152. https://doi.org/10.1111/j.1529-8817.2009.00741.x
Jeong et al. 2001	Jeong, H. J., Kim, S. K., Kim, J. S., Kim, S. T., Yoo, Y. D., & Yoon, J. Y. (2001). Growth and grazing rates of the heterotrophic dinoflagellate Polykrikos kofoidii on red?tide and toxic dinoflagellates. Journal of Eukaryotic Microbiology, 48(3), 298-308. https://doi.org/10.1111/j.1550-7408.2001.tb00318.x
Jeong et al. 2005	Jeong, H. J., Du Yoo, Y., Park, J. Y., Song, J. Y., Kim, S. T., Lee, S. H., ... & Yih, W. H. (2005). Feeding by phototrophic red-tide dinoflagellates: five species newly revealed and six species previously known to be mixotrophic. Aquatic microbial ecology, 40(2), 133-150. doi:10.3354/ame040133
Jeong et al. 2007	Jeong, H. J., Song, J. E., Kang, N. S., Kim, S., Du Yoo, Y., & Park, J. Y. (2007). Feeding by heterotrophic dinoflagellates on the common marine heterotrophic nanoflagellate Cafeteria sp. Marine Ecology Progress Series, 333, 151-160. doi:10.3354/meps333151
Jeong et al. 2010	Jeong, H. J., Du Yoo, Y., Kang, N. S., Rho, J. R., Seong, K. A., Park, J. W., ... & Yih, W. (2010). Ecology of Gymnodinium aureolum. I. Feeding in western Korean waters. Aquatic Microbial Ecology, 59(3), 239-255. https://doi.org/10.3354/ame01394
Jeong et al. 2014	Jeong, H. J., Lim, A. S., Yoo, Y. D., Lee, M. J., Lee, K. H., Jang, T. Y., & Lee, K. (2014). Feeding by heterotrophic dinoflagellates and ciliates on the free?living dinoflagellate Symbiodinium sp.(Clade E). Journal of Eukaryotic Microbiology, 61(1), 27-41. https://doi.org/10.1111/jeu.12083
Jeong et al. 2018	Jeong, H. J., You, J. H., Lee, K. H., Kim, S. J., & Lee, S. Y. (2018). Feeding by common heterotrophic protists on the mixotrophic alga Gymnodinium smaydae (Dinophyceae), one of the fastest growing dinoflagellates. Journal of phycology, 54(5), 734-743. https://doi.org/10.1111/jpy.12775
Jimenez et al. 2020	Jimenez, V., Burns, J. A., Le Gall, F., Not, F., & Vaulot, D. (2020). No evidence of phago-mixotropy in Micromonas polaris, the dominant picophytoplankton species in the Arctic. Accessed via bioRxiv. Submitted to ISME. https://doi.org/10.1101/2020.05.26.117895
Jones et al. 1993	Jones, H. L., Leadbeater, B. S. C., & Green, J. C. (1993). Mixotrophy in marine species of Chrysochromulina (Prymnesiophyceae): ingestion and digestion of a small green flagellate. Journal of the Marine Biological Association of the United Kingdom, 73(2), 283-296. https://doi.org/10.1017/S0025315400032859
Kat et al. 1982	Kat, M. (1982). Pleurosigma planctonicum, a rare diatom in the Dutch coastal area. Journal of the Marine Biological Association of the United Kingdom, 62(1), 233-234. https://doi.org/10.1017/S0025315400020270
Kawachi and Inouye 1995	Kawachi, M., & Inouye, I. (1995). Functional roles of the haptonema and the spine scales in the feeding process of Chrysochromulina spinifera (Fournier) Pienaar et Norris (Haptophyta= Prymnesiophyta). Phycologia, 34(3), 193-200. https://doi.org/10.2216/i0031-8884-34-3-193.1
Kim and Park 2014	Kim, S., & Park, M. G. (2014). Amoebophrya spp. from the Bloom?forming Dinoflagellate Cochlodinium polykrikoides: Parasites not Nested in the “Amoebophrya ceratii Complex”. Journal of Eukaryotic Microbiology, 61(2), 173-181. https://doi.org/10.1111/jeu.12097
Klaveness et al. 2005	Klaveness, D., Shalchian-Tabrizi, K., Thomsen, H. A., Eikrem, W., & Jakobsen, K. S. (2005). Telonema antarcticum sp. nov., a common marine phagotrophic flagellate. International journal of systematic and evolutionary microbiology, 55(6), 2595-2604. https://doi.org/10.1099/ijs.0.63652-0
Kluk et al. 2012	Kulk, G., de Vries, P., van de Poll, W. H., Visser, R. J., & Buma, A. G. (2012). Temperature-dependent growth and photophysiology of prokaryotic and eukaryotic oceanic picophytoplankton. Marine Ecology Progress Series, 466, 43-55. https://doi.org/10.3354/meps09898
Koike et al. 2008	Koike, K., & Takishita, K. (2008). Anucleated cryptophyte vestiges in the gonyaulacalean dinoflagellates Amylax buxus and Amylax triacantha (Dinophyceae). Phycological research, 56(4), 301-311. https://doi.org/10.1111/j.1440-1835.2008.00512.x
Kooistra et al. 2008	Kooistra, W. H., Sarno, D., Balzano, S., Gu, H., Andersen, R. A., & Zingone, A. (2008). Global diversity and biogeography of Skeletonema species (Bacillariophyta). Protist, 159(2), 177-193. https://doi.org/10.1016/j.protis.2007.09.004
Kuehn et al. 2004	Kühn, S., Medlin, L., & Eller, G. (2004). Phylogenetic position of the parasitoid nanoflagellate Pirsonia inferred from nuclear-encoded small subunit ribosomal DNA and a description of Pseudopirsonia n. gen. and Pseudopirsonia mucosa (Drebes) comb. nov. Protist, 155(2), 143-156. https://doi.org/10.1078/143446104774199556
Larsen 1996	Larsen, J. (1996). Unarmoured dinoflagellates from Australian waters II. Genus Gyrodinium (Gymnodiniales, Dinophyceae). Phycologia, 35(4), 342-349. https://doi.org/10.2216/i0031-8884-35-4-342.1
Lee et al. 2014	Lee, K. H., Jeong, H. J., Jang, T. Y., Lim, A. S., Kang, N. S., Kim, J. H., ... & Lee, K. (2014). Feeding by the newly described mixotrophic dinoflagellate Gymnodinium smaydae: feeding mechanism, prey species, and effect of prey concentration. Journal of experimental marine biology and ecology, 459, 114-125. https://doi.org/10.1016/j.jembe.2014.05.011
Leles et al. 2017	Leles, S. G., Mitra, A., Flynn, K. J., Stoecker, D. K., Hansen, P. J., Calbet, A., ... & Hallegraeff, G. M. (2017). Oceanic protists with different forms of acquired phototrophy display contrasting biogeographies and abundance. Proceedings of the Royal Society B: Biological Sciences, 284(1860), 20170664. https://doi.org/10.1098/rspb.2017.0664
Leles et al. 2019	Leles, S. G., Mitra, A., Flynn, K. J., Tillmann, U., Stoecker, D., Jeong, H. J., ... & Hallegraeff, G. (2019). Sampling bias misrepresents the biogeographical significance of constitutive mixotrophs across global oceans. Global Ecology and Biogeography, 28(4), 418-428. https://doi.org/10.1111/geb.12853
Lim et al. 2019	Lim, A. S., Jeong, H. J., & Ok, J. H. (2019). Five Alexandrium species lacking mixotrophic ability. Algae, 34(4), 289-301. https://doi.org/10.4490/algae.2019.34.11.21
Loeder et al. 2012	Löder, M. G. J., Kraberg, A. C., Aberle, N., Peters, S., & Wiltshire, K. H. (2012). Dinoflagellates and ciliates at Helgoland roads, North Sea. Helgoland Marine Research, 66(1), 11. https://doi.org/10.1007/s10152-010-0242-z
Merkado et al. 2013	Merkado, G., Holzmann, M., Apothéloz-Perret-Gentil, L., Pawlowski, J., Abdu, U., Almogi-Labin, A., ... & Abramovich, S. (2013). Molecular evidence for Lessepsian invasion of Soritids (larger symbiont bearing benthic foraminifera). PloS one, 8(10). https://doi.org/10.1371/journal.pone.0077725
Mironova et al. 2014	Mironova, E. I., Telesh, I. V., & Skarlato, S. O. (2014). Ciliates in plankton of the Baltic Sea. Protistology, 8 (3), 81-124.
Moita et al. 2006	Moita, M. T., Sobrinho-Gonçalves, L., Oliveira, P. B., Palma, S., & Falcão, M. (2006). A bloom of Dinophysis acuta in a thin layer off North-West Portugal. African Journal of Marine Science, 28(2), 265-269. https://doi.org/10.2989/18142320609504160
Moreira and López?García 2014	Moreira, D., & López?García, P. (2014). The rise and fall of Picobiliphytes: how assumed autotrophs turned out to be heterotrophs. Bioessays, 36(5), 468-474. https://doi.org/10.1002/bies.201300176
Muylaert et al. 1996	Muylaert, K., & Sabbe, K. (1996). Cyclotella scaldensis spec. nov. (Bacillariophyceae), a new estuarine diatom. Nova Hedwigia, 63(3), 335-346.
Nakamura et al. 1992	Nakamura, Y., Yamazaki, Y., & Hiromi, J. (1992). Growth and grazing of a heterotrophic dinoflagellate, Gyrodinium dominans, feeding on a red tide flagellate, Chattonella antiqua. Marine Ecology Progress Series, 275-279. https://www.jstor.org/stable/24827304
Nishitani et al. 2008	Nishitani, G., Nagai, S., Takano, Y., Sakiyama, S., Baba, K., & Kamiyama, T. (2008). Growth characteristics and phylogenetic analysis of the marine dinoflagellate Dinophysis infundibulus (Dinophyceae). Aquatic Microbial Ecology, 52(3), 209-221. https://doi.org/10.3354/ame01233
Nishitani et al. 2008a	Nishitani, G. O. H., Nagai, S., Sakiyama, S., & Kamiyama, T. (2008). Successful cultivation of the toxic dinoflagellate Dinophysis caudata (Dinophyceae). Plankton and Benthos Research, 3(2), 78-85. https://doi.org/10.3800/pbr.3.78
Pascal et al. 2008	Pascal, P. Y., Dupuy, C., Richard, P., & Niquil, N. (2008). Bacterivory in the common foraminifer Ammonia tepida: Isotope tracer experiment and the controlling factors. Journal of Experimental Marine Biology and Ecology, 359(1), 55-61. https://doi.org/10.1016/j.jembe.2008.02.018
Popovsky 1982	Popovský, J. (1982). Another Case of Phagotrophy by Gymnodinium helveticum Penard f. achroum Skuja. Archiv für Protistenkunde, 125(1-4), 73-78. https://doi.org/10.1016/S0003-9365(82)80006-7
Qiu et al. 2011	Qiu, D., Huang, L., Liu, S., & Lin, S. (2011). Nuclear, mitochondrial and plastid gene phylogenies of Dinophysis miles (Dinophyceae): Evidence of variable types of chloroplasts. Plos one, 6(12). https://doi.org/10.1371/journal.pone.0029398
Rhodes and Burke 1996	Rhodes, L., & Burke, B. (1996). Morphology and growth characteristics of Chrysochromulina species (Haptophyceae= Prymnesiophyceae) isolated from New Zealand coastal waters. New Zealand Journal of Marine and Freshwater Research, 30(1), 91-103. https://doi.org/10.1080/00288330.1996.9516699
Rodríguez et al. 2012	Rodríguez, F., Escalera, L., Reguera, B., Rial, P., Riobó, P., & da Silva, T. D. J. (2012). Morphological variability, toxinology and genetics of the dinoflagellate Dinophysis tripos (Dinophysiaceae, Dinophysiales). Harmful Algae, 13, 26-33. https://doi.org/10.1016/j.hal.2011.09.012
RWS	Rijswaterstaat (2019). Servicedesk data. www.rws.nl. Accessed on: 2020-07-17.
Saburova et al. 2013	Saburova, M., Polikarpov, I., & Al-Yamani, F. (2013). First records of noctilucoid dinoflagellates Abedinium dasypus and Scaphodinium mirabile (Dinophyceae) from the Indian Ocean. Marine Biodiversity Records, 6. DOI:10.1017/S1755267213000225
Schnepf et al. 1990	Schnepf, E., Drebes, G., & Elbrächter, M. (1990). Pirsonia guinardiae, gen. et spec. nov.: a parasitic flagellate on the marine diatom Guinardia flaccida with an unusual mode of food uptake. Helgoländer Meeresuntersuchungen, 44(2), 275. https://doi.org/10.1007/BF02365468
Stoecker 1992	Stoecker, D. K. (1992). Chloroplast-retention in ciliated protozoa. In Origins of Plastids (pp. 9-26). Springer, Boston, MA. https://doi.org/10.1007/978-1-4615-2818-0_2
Takagi et al. 2019	Takagi, H., Kimoto, K., Fujiki, T., Saito, H., Schmidt, C., Kucera, M., & Moriya, K. (2019). Characterizing photosymbiosis in modern planktonic foraminifera. Biogeosciences, 16(17). Https://doi.org/10.5194/bg-16-3377-2019
Takano and Horiguchi 2004	Takano, Y., & Horiguchi, T. (2004). Surface ultrastructure and molecular phylogenetics of four unarmored heterotrophic dinoflagellates, including the type species of the genus Gyrodinium (Dinophyceae). Phycological Research, 52(2), 107-116. https://doi.org/10.1111/j.1440-183.2004.00332.x
Tarangkoon and Hansen 2011	Tarangkoon, W., & Hansen, P. J. (2011). Prey selection, ingestion and growth responses of the common marine ciliate Mesodinium pulex in the light and in the dark. Aquatic microbial ecology, 62(1), 25-38. DOI: https://doi.org/10.3354/ame01455
Throndsen and Zingone 1997	Throndsen, J., & Zingone, A. (1997). Dolichomastix tenuilepis sp. nov., a first insight into the microanatomy of the genus Dolichomastix (Mamiellales, Prasinophyceae, Chlorophyta). Phycologia, 36(3), 244-254. https://doi.org/10.2216/i0031-8884-36-3-244.1
Villac et al. 2011	Villac, M. C., & Kaczmarska, I. (2011). Marine planktonic diatoms, including potentially toxic species. In The diatom world (pp. 465-490). Springer, Dordrecht. https://doi.org/10.1007/978-94-007-1327-7_21
Walsh et al. 1988	Walsh, G. E., McLaughlin, L. L., Yoder, M. J., Moody, P. H., Lores, E. M., Forester, J., & Wessinger?Duvall, P. B. (1988). Minutocellus polymorphus: a new marine diatom for use in algal toxicity tests. Environmental Toxicology and Chemistry: An International Journal, 7(11), 925-929. https://doi.org/10.1002/etc.5620071109
Wilcox and Wedemeyer 1991	Wilcox, L. W., & Wedemayer, G. J. (1991). Phagotrophy in the freshwater, photosynthetic dinoflagellate Amphidinium cryophilum. Journal of Phycology, 27(5), 600-609. https://doi.org/10.1111/j.0022-3646.1991.00600.x
Xu et al. 2005	Xu, D., Song, W., & Hu, X. (2005). Morphology of Cyclotrichium taniguchii sp. nov. and C. cyclokaryon with establishment of a new genus, Dicyclotrichium gen. nov. (Ciliophora: Haptorida). Journal of the Marine Biological Association of the United Kingdom, 85(4), 787-794.
Zhang et al. 2011	Zhang, Q., Yu, R., Song, J., Yan, T., Wang, Y., & Zhou, M. (2011). Will harmful dinoflagellate Karenia mikimotoi grow phagotrophically?. Chinese Journal of Oceanology and Limnology, 29(4), 849-859. https://doi.org/10.1007/s00343-011-0513-9
Zhang et al. 2018	Zhang, L., Suzuki, N., Nakamura, Y., & Tuji, A. (2018). Modern shallow water radiolarians with photosynthetic microbiota in the western North Pacific. Marine Micropaleontology, 139, 1-27. https://doi.org/10.1016/j.marmicro.2017.10.007
Zingone et al. 1998	Zingone, A., Montresor, M., & Marino, D. (1998). Morphological variability of the potentially toxic dinoflagellate Dinophysis sacculus (Dinophyceae) and its taxonomic relationships with D. pavillardii and D. acuminata. European journal of phycology, 33(3), 259-273. https://doi.org/10.1080/09670269810001736763
