# Supplementary material for: A dataset on trophic modes of aquatic protists
Source: Biodivers Data J. 2020 Oct 23;8:e56648. doi: 10.3897/BDJ.8.e56648 (PMC7599203; doi:10.3897/BDJ.8.e56648)
Supplement: Supplementary material 2 — Dataset on trophic modes of aquatic protist [file bdj-08-e56648-s002.csv]

ScientificName	AphiaID	Trophy	typeMX	source	dataType	Kingdom	Phylum	Class	Order	Family	Genus	Species
Acanthochiasma	368427	mixoplankton	eSNCM	Decelle 2012	paper	Chromista	Radiozoa	Acantharia	Holacanthida	Acanthochiasmidae	Acanthochiasma	NA
Acanthochiasma fusiforme	368428	mixoplankton	eSNCM	Decelle 2012	paper	Chromista	Radiozoa	Acantharia	Holacanthida	Acanthochiasmidae	Acanthochiasma	fusiforme
Acanthocollidae	367348	protozooplankton	NA	Decelle 2012	paper	Chromista	Radiozoa	Acantharia	Holacanthida	Acanthocollidae	NA	NA
Acanthometra	235749	mixoplankton	eSNCM	Decelle 2012	paper	Chromista	Radiozoa	Acantharia	Arthracanthida	Acanthometridae	Acanthometra	NA
Acanthometra pellucida	235750	mixoplankton	eSNCM	Leles et al. 2017	review	Chromista	Radiozoa	Acantharia	Arthracanthida	Acanthometridae	Acanthometra	pellucida
Acanthometridae	235748	mixoplankton	eSNCM	Decelle 2012	paper	Chromista	Radiozoa	Acantharia	Arthracanthida	Acanthometridae	NA	NA
Acanthometron	391880	mixoplankton	eSNCM	Decelle 2012	paper	Chromista	Radiozoa	Acantharia	Arthracanthida	Acanthometridae	Acanthometron	NA
Acanthoplegma	368432	protozooplankton	NA	Decelle 2012	paper	Chromista	Radiozoa	Acantharia	Holacanthida	Acanthoplegmidae	Acanthoplegma	NA
Acanthostaurus	393198	mixoplankton	eSNCM	Decelle 2012	paper	Chromista	Radiozoa	Acantharia	Arthracanthida	NA	Acanthostaurus	NA
Acanthostaurus nordgaardi	393199	mixoplankton	eSNCM	Decelle 2012	paper	Chromista	Radiozoa	Acantharia	Arthracanthida	NA	Acanthostaurus	nordgaardi
Amphilonche elongata	235752	mixoplankton	eSNCM	Decelle 2012	paper	Chromista	Radiozoa	Acantharia	Arthracanthida	Acanthometridae	Amphilonche	elongata
Chaunacanthida	367300	protozooplankton	NA	Decelle 2012	paper	Chromista	Radiozoa	Acantharia	Chaunacanthida	NA	NA	NA
Diploconidae	367340	mixoplankton	eSNCM	Decelle 2012	paper	Chromista	Radiozoa	Acantharia	Arthracanthida	Diploconidae	NA	NA
Diploconus fasces	711980	mixoplankton	eSNCM	Decelle 2012	paper	Chromista	Radiozoa	Acantharia	Acantharia incertae sedis	NA	Diploconus	fasces
Dorataspidae	367338	mixoplankton	eSNCM	Decelle 2012	paper	Chromista	Radiozoa	Acantharia	Arthracanthida	Dorataspidae	NA	NA
Gigartaconidae	367345	protozooplankton	NA	Decelle 2012	paper	Chromista	Radiozoa	Acantharia	Chaunacanthida	Gigartaconidae	NA	NA
Hexalaspidae	367342	mixoplankton	eSNCM	Decelle 2012	paper	Chromista	Radiozoa	Acantharia	Arthracanthida	Hexalaspidae	NA	NA
Lithoptera fenestrata	711972	mixoplankton	eSNCM	Faure et al. 2019	review	Chromista	Radiozoa	Acantharia	Acantharia incertae sedis	NA	Lithoptera	fenestrata
Lithopteridae	367341	mixoplankton	eSNCM	Decelle 2012	paper	Chromista	Radiozoa	Acantharia	Arthracanthida	Lithopteridae	NA	NA
Phractopeltidae	367339	mixoplankton	eSNCM	Decelle 2012	paper	Chromista	Radiozoa	Acantharia	Arthracanthida	Phractopeltidae	NA	NA
Phyllostauridae	367335	mixoplankton	eSNCM	Decelle 2012	paper	Chromista	Radiozoa	Acantharia	Arthracanthida	Phyllostauridae	NA	NA
Stauracanthidae	367336	mixoplankton	eSNCM	Decelle 2012	paper	Chromista	Radiozoa	Acantharia	Arthracanthida	NA	NA	NA
Stauraconidae	367343	protozooplankton	NA	Decelle 2012	paper	Chromista	Radiozoa	Acantharia	Chaunacanthida	Stauraconidae	NA	NA
Acanthoceras zachariasii	178990	phytoplankton	NA	Helcom	routineMonitoring	Chromista	Ochrophyta	Bacillariophyceae	Chaetocerotanae incertae sedis	Chaetocerotaceae	Acanthoceras	zachariasii
Achnanthes brevipes	149387	phytoplankton	NA	RWS	routineMonitoring	Chromista	Ochrophyta	Bacillariophyceae	Achnanthales	Achnanthaceae	Achnanthes	brevipes
Achnanthes longipes	156533	phytoplankton	NA	RWS	routineMonitoring	Chromista	Ochrophyta	Bacillariophyceae	Achnanthales	Achnanthaceae	Achnanthes	longipes
Actinocyclus cholnokyi	179603	phytoplankton	NA	RWS	routineMonitoring	Chromista	Ochrophyta	Bacillariophyceae	Coscinodiscales	Hemidiscaceae	Actinocyclus	cholnokyi
Actinocyclus normanii	148945	phytoplankton	NA	Helcom	routineMonitoring	Chromista	Ochrophyta	Bacillariophyceae	Coscinodiscales	Hemidiscaceae	Actinocyclus	normanii
Actinocyclus normanii f normanii	162766	phytoplankton	NA	Helcom	routineMonitoring	Chromista	Ochrophyta	Bacillariophyceae	Coscinodiscales	Hemidiscaceae	Actinocyclus	normanii
Actinocyclus normanii f subsalsus	157433	phytoplankton	NA	Helcom	routineMonitoring	Chromista	Ochrophyta	Bacillariophyceae	Coscinodiscales	Hemidiscaceae	Actinocyclus	normanii
Actinocyclus octonarius var crassus	160648	phytoplankton	NA	Helcom	routineMonitoring	Chromista	Ochrophyta	Bacillariophyceae	Coscinodiscales	Hemidiscaceae	Actinocyclus	octonarius
Actinocyclus octonarius var octonarius	162770	phytoplankton	NA	Helcom	routineMonitoring	Chromista	Ochrophyta	Bacillariophyceae	Coscinodiscales	Hemidiscaceae	Actinocyclus	octonarius
Actinocyclus octonarius var tenellus	160650	phytoplankton	NA	Helcom	routineMonitoring	Chromista	Ochrophyta	Bacillariophyceae	Coscinodiscales	Hemidiscaceae	Actinocyclus	octonarius
Actinocyclus senarius	162810	phytoplankton	NA	RWS	routineMonitoring	Chromista	Ochrophyta	Bacillariophyceae	Coscinodiscales	Hemidiscaceae	Actinocyclus	senarius
Actinoptychus octonarius	149163	phytoplankton	NA	Helcom	routineMonitoring	Chromista	Ochrophyta	Bacillariophyceae	Coscinodiscales	Heliopeltaceae	Actinoptychus	octonarius
Actinoptychus senarius	148948	phytoplankton	NA	Helcom	routineMonitoring	Chromista	Ochrophyta	Bacillariophyceae	Coscinodiscales	Heliopeltaceae	Actinoptychus	senarius
Actinoptychus splendens	148949	phytoplankton	NA	RWS	routineMonitoring	Chromista	Ochrophyta	Bacillariophyceae	Coscinodiscales	Heliopeltaceae	Actinoptychus	splendens
Amphiprora lepidoptera f lepidoptera	983277	phytoplankton	NA	RWS	routineMonitoring	Chromista	Ochrophyta	Bacillariophyceae	Naviculales	Amphipleuraceae	Amphiprora	lepidoptera
Amphiprora paludosa var paludosa	163647	phytoplankton	NA	Helcom	routineMonitoring	Chromista	Ochrophyta	Bacillariophyceae	Naviculales	Amphipleuraceae	Amphiprora	paludosa
Amphora commutata	163655	phytoplankton	NA	Helcom	routineMonitoring	Chromista	Ochrophyta	Bacillariophyceae	Thalassiophysales	Catenulaceae	Amphora	commutata
Amphora laevis	149530	phytoplankton	NA	RWS	routineMonitoring	Chromista	Ochrophyta	Bacillariophyceae	Thalassiophysales	Catenulaceae	Amphora	laevis
Amphora laevissima var perminuta	969098	phytoplankton	NA	RWS	routineMonitoring	Chromista	Ochrophyta	Bacillariophyceae	Thalassiophysales	Catenulaceae	Amphora	laevissima
Amphora ovalis	149524	phytoplankton	NA	Helcom	routineMonitoring	Chromista	Ochrophyta	Bacillariophyceae	Thalassiophysales	Catenulaceae	Amphora	ovalis
Aneumastus tusculus	163682	phytoplankton	NA	Helcom	routineMonitoring	Chromista	Ochrophyta	Bacillariophyceae	Mastogloiales	Mastogloiaceae	Aneumastus	tusculus
Asterionella formosa	148954	phytoplankton	NA	Helcom	routineMonitoring	Chromista	Ochrophyta	Bacillariophyceae	Fragilariales	Fragilariaceae	Asterionella	formosa
Asterionella frauenfeldii	176362	phytoplankton	NA	RWS	routineMonitoring	Chromista	Ochrophyta	Bacillariophyceae	Fragilariales	Fragilariaceae	Asterionella	frauenfeldii
Asterionella glacialis	148955	phytoplankton	NA	RWS	routineMonitoring	Chromista	Ochrophyta	Bacillariophyceae	Fragilariales	Fragilariaceae	Asterionella	glacialis
Asterionella kariana	148956	phytoplankton	NA	RWS	routineMonitoring	Chromista	Ochrophyta	Bacillariophyceae	Fragilariales	Fragilariaceae	Asterionella	kariana
Asterionellopsis glacialis	149139	phytoplankton	NA	Helcom	routineMonitoring	Chromista	Ochrophyta	Bacillariophyceae	Fragilariales	Fragilariaceae	Asterionellopsis	glacialis
Asteroplanus karianus	251745	phytoplankton	NA	Helcom	routineMonitoring	Chromista	Ochrophyta	Bacillariophyceae	Fragilariales	Fragilariaceae	Asteroplanus	karianus
Attheya decora	160520	phytoplankton	NA	Helcom	routineMonitoring	Chromista	Ochrophyta	Bacillariophyceae	Chaetocerotanae incertae sedis	Attheyaceae	Attheya	decora
Attheya longicornis	464444	phytoplankton	NA	Helcom	routineMonitoring	Chromista	Ochrophyta	Bacillariophyceae	Chaetocerotanae incertae sedis	Attheyaceae	Attheya	longicornis
Attheya septentrionalis	162823	phytoplankton	NA	Helcom	routineMonitoring	Chromista	Ochrophyta	Bacillariophyceae	Chaetocerotanae incertae sedis	Attheyaceae	Attheya	septentrionalis
Aulacoseira alpigena	162837	phytoplankton	NA	Helcom	routineMonitoring	Chromista	Ochrophyta	Bacillariophyceae	Aulacoseirales	Aulacoseiraceae	Aulacoseira	alpigena
Aulacoseira ambigua	148960	phytoplankton	NA	Helcom	routineMonitoring	Chromista	Ochrophyta	Bacillariophyceae	Aulacoseirales	Aulacoseiraceae	Aulacoseira	ambigua
Aulacoseira distans	149096	phytoplankton	NA	Helcom	routineMonitoring	Chromista	Ochrophyta	Bacillariophyceae	Aulacoseirales	Aulacoseiraceae	Aulacoseira	distans
Aulacoseira granulata	148961	phytoplankton	NA	Helcom	routineMonitoring	Chromista	Ochrophyta	Bacillariophyceae	Aulacoseirales	Aulacoseiraceae	Aulacoseira	granulata
Aulacoseira granulata var angustissima	162865	phytoplankton	NA	Helcom	routineMonitoring	Chromista	Ochrophyta	Bacillariophyceae	Aulacoseirales	Aulacoseiraceae	Aulacoseira	granulata
Aulacoseira granulata var granulata	162864	phytoplankton	NA	Helcom	routineMonitoring	Chromista	Ochrophyta	Bacillariophyceae	Aulacoseirales	Aulacoseiraceae	Aulacoseira	granulata
Aulacoseira islandica	149648	phytoplankton	NA	Helcom	routineMonitoring	Chromista	Ochrophyta	Bacillariophyceae	Aulacoseirales	Aulacoseiraceae	Aulacoseira	islandica
Aulacoseira islandica subsp helvetica	162869	phytoplankton	NA	Helcom	routineMonitoring	Chromista	Ochrophyta	Bacillariophyceae	Aulacoseirales	Aulacoseiraceae	Aulacoseira	islandica
Aulacoseira islandica subsp islandica	162867	phytoplankton	NA	Helcom	routineMonitoring	Chromista	Ochrophyta	Bacillariophyceae	Aulacoseirales	Aulacoseiraceae	Aulacoseira	islandica
Aulacoseira italica	162877	phytoplankton	NA	Helcom	routineMonitoring	Chromista	Ochrophyta	Bacillariophyceae	Aulacoseirales	Aulacoseiraceae	Aulacoseira	italica
Bacillaria paxillifera	558243	phytoplankton	NA	Helcom	routineMonitoring	Chromista	Ochrophyta	Bacillariophyceae	Bacillariales	Bacillariaceae	Bacillaria	paxillifera
Bacillaria ulna	176252	phytoplankton	NA	RWS	routineMonitoring	Chromista	Ochrophyta	Bacillariophyceae	Bacillariales	Bacillariaceae	Bacillaria	ulna
Bacteriastrum delicatulum	164108	phytoplankton	NA	RWS	routineMonitoring	Chromista	Ochrophyta	Bacillariophyceae	Chaetocerotanae incertae sedis	Chaetocerotaceae	Bacteriastrum	delicatulum
Bacteriastrum hyalinum	149119	phytoplankton	NA	Helcom	routineMonitoring	Chromista	Ochrophyta	Bacillariophyceae	Chaetocerotanae incertae sedis	Chaetocerotaceae	Bacteriastrum	hyalinum
Bellerochea malleus	149306	phytoplankton	NA	RWS	routineMonitoring	Chromista	Ochrophyta	Bacillariophyceae	Hemiaulales	Bellerocheaceae	Bellerochea	malleus
Bellerochea polymorpha	464448	phytoplankton	NA	RWS	routineMonitoring	Chromista	Ochrophyta	Bacillariophyceae	Hemiaulales	Bellerocheaceae	Bellerochea	polymorpha
Belonastrum berolinensis	621696	phytoplankton	NA	Helcom	routineMonitoring	Chromista	Ochrophyta	Bacillariophyceae	NA	NA	Belonastrum	berolinensis
Biddulphia alternans	149655	phytoplankton	NA	Hoppenrath et al. 2009	scientific cruise	Chromista	Ochrophyta	Bacillariophyceae	Biddulphiales	Biddulphiaceae	Biddulphia	alternans
Biddulphia rhombus var trigona	671778	phytoplankton	NA	RWS	routineMonitoring	Chromista	Ochrophyta	Bacillariophyceae	Biddulphiales	Biddulphiaceae	Biddulphia	rhombus
Biddulphia sinensis	148969	phytoplankton	NA	RWS	routineMonitoring	Chromista	Ochrophyta	Bacillariophyceae	Biddulphiales	Biddulphiaceae	Biddulphia	sinensis
Biddulphia subaequa	162953	phytoplankton	NA	RWS	routineMonitoring	Chromista	Ochrophyta	Bacillariophyceae	Biddulphiales	Biddulphiaceae	Biddulphia	subaequa
Brebissonia lanceolata	163765	phytoplankton	NA	Helcom	routineMonitoring	Chromista	Ochrophyta	Bacillariophyceae	Cymbellales	Cymbellaceae	Brebissonia	lanceolata
Caloneis amphisbaena	149489	phytoplankton	NA	Helcom	routineMonitoring	Chromista	Ochrophyta	Bacillariophyceae	Naviculales	Naviculaceae	Caloneis	amphisbaena
Caloneis amphisbaena var subsalina	177949	phytoplankton	NA	Helcom	routineMonitoring	Chromista	Ochrophyta	Bacillariophyceae	Naviculales	Naviculaceae	Caloneis	amphisbaena
Caloneis silicula	149492	phytoplankton	NA	Helcom	routineMonitoring	Chromista	Ochrophyta	Bacillariophyceae	Naviculales	Naviculaceae	Caloneis	silicula
Campylodiscus clypeus	163816	phytoplankton	NA	Helcom	routineMonitoring	Chromista	Ochrophyta	Bacillariophyceae	Surirellales	Surirellaceae	Campylodiscus	clypeus
Campylodiscus fastuosus	156599	phytoplankton	NA	RWS	routineMonitoring	Chromista	Ochrophyta	Bacillariophyceae	Surirellales	Surirellaceae	Campylodiscus	fastuosus
Campylosira cymbelliformis	149357	phytoplankton	NA	RWS	routineMonitoring	Chromista	Ochrophyta	Bacillariophyceae	Cymatosirales	Cymatosiraceae	Campylosira	cymbelliformis
Cavinula lacustris	163850	phytoplankton	NA	Helcom	routineMonitoring	Chromista	Ochrophyta	Bacillariophyceae	Naviculales	Cavinulaceae	Cavinula	lacustris
Cerataulina bergonii	961694	phytoplankton	NA	RWS	routineMonitoring	Chromista	Ochrophyta	Bacillariophyceae	Hemiaulales	Hemiaulaceae	Cerataulina	bergonii
Cerataulina pelagica	149619	phytoplankton	NA	Helcom	routineMonitoring	Chromista	Ochrophyta	Bacillariophyceae	Hemiaulales	Hemiaulaceae	Cerataulina	pelagica
Cerataulus granulata	1322477	phytoplankton	NA	RWS	routineMonitoring	Chromista	Ochrophyta	Bacillariophyceae	Triceratiales	Triceratiaceae	Cerataulus	granulata
Cerataulus radiatus	178126	phytoplankton	NA	RWS	routineMonitoring	Chromista	Ochrophyta	Bacillariophyceae	Triceratiales	Triceratiaceae	Cerataulus	radiatus
Cerataulus turgidus	628227	phytoplankton	NA	RWS	routineMonitoring	Chromista	Ochrophyta	Bacillariophyceae	Triceratiales	Triceratiaceae	Cerataulus	turgidus
Ceratoneis fasciola	172535	phytoplankton	NA	RWS	routineMonitoring	Chromista	Ochrophyta	Bacillariophyceae	Fragilariales	Fragilariaceae	Ceratoneis	fasciola
Ceratoneis gracilis	163938	phytoplankton	NA	RWS	routineMonitoring	Chromista	Ochrophyta	Bacillariophyceae	Fragilariales	Fragilariaceae	Ceratoneis	gracilis
Chaetoceros affinis	149241	phytoplankton	NA	Helcom	routineMonitoring	Chromista	Ochrophyta	Bacillariophyceae	Chaetocerotanae incertae sedis	Chaetocerotaceae	Chaetoceros	affinis
Chaetoceros anastomosans	149292	phytoplankton	NA	RWS	routineMonitoring	Chromista	Ochrophyta	Bacillariophyceae	Chaetocerotanae incertae sedis	Chaetocerotaceae	Chaetoceros	anastomosans
Chaetoceros anastomosans var externa	162998	phytoplankton	NA	Helcom	routineMonitoring	Chromista	Ochrophyta	Bacillariophyceae	Chaetocerotanae incertae sedis	Chaetocerotaceae	Chaetoceros	anastomosans
Chaetoceros armatus	149299	phytoplankton	NA	RWS	routineMonitoring	Chromista	Ochrophyta	Bacillariophyceae	Chaetocerotanae incertae sedis	Chaetocerotaceae	Chaetoceros	armatus
Chaetoceros atlanticus	149288	phytoplankton	NA	RWS	routineMonitoring	Chromista	Ochrophyta	Bacillariophyceae	Chaetocerotanae incertae sedis	Chaetocerotaceae	Chaetoceros	atlanticus
Chaetoceros borealis	149124	phytoplankton	NA	Helcom	routineMonitoring	Chromista	Ochrophyta	Bacillariophyceae	Chaetocerotanae incertae sedis	Chaetocerotaceae	Chaetoceros	borealis
Chaetoceros brevis	149291	phytoplankton	NA	Helcom	routineMonitoring	Chromista	Ochrophyta	Bacillariophyceae	Chaetocerotanae incertae sedis	Chaetocerotaceae	Chaetoceros	brevis
Chaetoceros bulbosum	980583	phytoplankton	NA	RWS	routineMonitoring	Chromista	Ochrophyta	Bacillariophyceae	Chaetocerotanae incertae sedis	Chaetocerotaceae	Chaetoceros	bulbosum
Chaetoceros calcitrans	163013	phytoplankton	NA	Helcom	routineMonitoring	Chromista	Ochrophyta	Bacillariophyceae	Chaetocerotanae incertae sedis	Chaetocerotaceae	Chaetoceros	calcitrans
Chaetoceros castracanei	341473	phytoplankton	NA	Helcom	routineMonitoring	Chromista	Ochrophyta	Bacillariophyceae	Chaetocerotanae incertae sedis	Chaetocerotaceae	Chaetoceros	castracanei
Chaetoceros ceratosporus	149297	phytoplankton	NA	Helcom	routineMonitoring	Chromista	Ochrophyta	Bacillariophyceae	Chaetocerotanae incertae sedis	Chaetocerotaceae	Chaetoceros	ceratosporus
Chaetoceros ceratosporus var ceratosporus	163016	phytoplankton	NA	Helcom	routineMonitoring	Chromista	Ochrophyta	Bacillariophyceae	Chaetocerotanae incertae sedis	Chaetocerotaceae	Chaetoceros	ceratosporus
Chaetoceros cinctus	149622	phytoplankton	NA	RWS	routineMonitoring	Chromista	Ochrophyta	Bacillariophyceae	Chaetocerotanae incertae sedis	Chaetocerotaceae	Chaetoceros	cinctus
Chaetoceros circinalis	163019	phytoplankton	NA	Helcom	routineMonitoring	Chromista	Ochrophyta	Bacillariophyceae	Chaetocerotanae incertae sedis	Chaetocerotaceae	Chaetoceros	circinalis
Chaetoceros compressus	149129	phytoplankton	NA	Helcom	routineMonitoring	Chromista	Ochrophyta	Bacillariophyceae	Chaetocerotanae incertae sedis	Chaetocerotaceae	Chaetoceros	compressus
Chaetoceros concavicornis	156607	phytoplankton	NA	Helcom	routineMonitoring	Chromista	Ochrophyta	Bacillariophyceae	Chaetocerotanae incertae sedis	Chaetocerotaceae	Chaetoceros	concavicornis
Chaetoceros constrictus	156609	phytoplankton	NA	Helcom	routineMonitoring	Chromista	Ochrophyta	Bacillariophyceae	Chaetocerotanae incertae sedis	Chaetocerotaceae	Chaetoceros	constrictus
Chaetoceros contortus	149623	phytoplankton	NA	Helcom	routineMonitoring	Chromista	Ochrophyta	Bacillariophyceae	Chaetocerotanae incertae sedis	Chaetocerotaceae	Chaetoceros	contortus
Chaetoceros convolutus	156611	phytoplankton	NA	Helcom	routineMonitoring	Chromista	Ochrophyta	Bacillariophyceae	Chaetocerotanae incertae sedis	Chaetocerotaceae	Chaetoceros	convolutus
Chaetoceros coronatus	163026	phytoplankton	NA	Helcom	routineMonitoring	Chromista	Ochrophyta	Bacillariophyceae	Chaetocerotanae incertae sedis	Chaetocerotaceae	Chaetoceros	coronatus
Chaetoceros costatus	149289	phytoplankton	NA	Helcom	routineMonitoring	Chromista	Ochrophyta	Bacillariophyceae	Chaetocerotanae incertae sedis	Chaetocerotaceae	Chaetoceros	costatus
Chaetoceros crinitus	149171	phytoplankton	NA	Helcom	routineMonitoring	Chromista	Ochrophyta	Bacillariophyceae	Chaetocerotanae incertae sedis	Chaetocerotaceae	Chaetoceros	crinitus
Chaetoceros curvisetus	149221	phytoplankton	NA	Helcom	routineMonitoring	Chromista	Ochrophyta	Bacillariophyceae	Chaetocerotanae incertae sedis	Chaetocerotaceae	Chaetoceros	curvisetus
Chaetoceros danicus	149120	phytoplankton	NA	Helcom	routineMonitoring	Chromista	Ochrophyta	Bacillariophyceae	Chaetocerotanae incertae sedis	Chaetocerotaceae	Chaetoceros	danicus
Chaetoceros debilis	149219	phytoplankton	NA	Helcom	routineMonitoring	Chromista	Ochrophyta	Bacillariophyceae	Chaetocerotanae incertae sedis	Chaetocerotaceae	Chaetoceros	debilis
Chaetoceros decipiens	149126	phytoplankton	NA	Helcom	routineMonitoring	Chromista	Ochrophyta	Bacillariophyceae	Chaetocerotanae incertae sedis	Chaetocerotaceae	Chaetoceros	decipiens
Chaetoceros diadema	149128	phytoplankton	NA	Helcom	routineMonitoring	Chromista	Ochrophyta	Bacillariophyceae	Chaetocerotanae incertae sedis	Chaetocerotaceae	Chaetoceros	diadema
Chaetoceros dichaeta	178215	phytoplankton	NA	RWS	routineMonitoring	Chromista	Ochrophyta	Bacillariophyceae	Chaetocerotanae incertae sedis	Chaetocerotaceae	Chaetoceros	dichaeta
Chaetoceros didymus	149122	phytoplankton	NA	Helcom	routineMonitoring	Chromista	Ochrophyta	Bacillariophyceae	Chaetocerotanae incertae sedis	Chaetocerotaceae	Chaetoceros	didymus
Chaetoceros didymus var anglica	163049	phytoplankton	NA	Helcom	routineMonitoring	Chromista	Ochrophyta	Bacillariophyceae	Chaetocerotanae incertae sedis	Chaetocerotaceae	Chaetoceros	didymus
Chaetoceros didymus var didymus	163048	phytoplankton	NA	Helcom	routineMonitoring	Chromista	Ochrophyta	Bacillariophyceae	Chaetocerotanae incertae sedis	Chaetocerotaceae	Chaetoceros	didymus
Chaetoceros eibenii	160521	phytoplankton	NA	Helcom	routineMonitoring	Chromista	Ochrophyta	Bacillariophyceae	Chaetocerotanae incertae sedis	Chaetocerotaceae	Chaetoceros	eibenii
Chaetoceros externus	160522	phytoplankton	NA	RWS	routineMonitoring	Chromista	Ochrophyta	Bacillariophyceae	Chaetocerotanae incertae sedis	Chaetocerotaceae	Chaetoceros	externus
Chaetoceros holsaticus	163063	phytoplankton	NA	Helcom	routineMonitoring	Chromista	Ochrophyta	Bacillariophyceae	Chaetocerotanae incertae sedis	Chaetocerotaceae	Chaetoceros	holsaticus
Chaetoceros ingolfianus	156613	phytoplankton	NA	Helcom	routineMonitoring	Chromista	Ochrophyta	Bacillariophyceae	Chaetocerotanae incertae sedis	Chaetocerotaceae	Chaetoceros	ingolfianus
Chaetoceros laciniosus	149228	phytoplankton	NA	Helcom	routineMonitoring	Chromista	Ochrophyta	Bacillariophyceae	Chaetocerotanae incertae sedis	Chaetocerotaceae	Chaetoceros	laciniosus
Chaetoceros lauderi	160523	phytoplankton	NA	Helcom	routineMonitoring	Chromista	Ochrophyta	Bacillariophyceae	Chaetocerotanae incertae sedis	Chaetocerotaceae	Chaetoceros	lauderi
Chaetoceros lorenzianus	156617	phytoplankton	NA	Helcom	routineMonitoring	Chromista	Ochrophyta	Bacillariophyceae	Chaetocerotanae incertae sedis	Chaetocerotaceae	Chaetoceros	lorenzianus
Chaetoceros minimus	163089	phytoplankton	NA	Helcom	routineMonitoring	Chromista	Ochrophyta	Bacillariophyceae	Chaetocerotanae incertae sedis	Chaetocerotaceae	Chaetoceros	minimus
Chaetoceros muelleri	163098	phytoplankton	NA	Helcom	routineMonitoring	Chromista	Ochrophyta	Bacillariophyceae	Chaetocerotanae incertae sedis	Chaetocerotaceae	Chaetoceros	muelleri
Chaetoceros neogracile	418510	phytoplankton	NA	RWS	routineMonitoring	Chromista	Ochrophyta	Bacillariophyceae	Chaetocerotanae incertae sedis	Chaetocerotaceae	Chaetoceros	neogracile
Chaetoceros neogracilis	178207	phytoplankton	NA	Helcom	routineMonitoring	Chromista	Ochrophyta	Bacillariophyceae	Chaetocerotanae incertae sedis	Chaetocerotaceae	Chaetoceros	neogracilis
Chaetoceros pauciramosus	1296550	phytoplankton	NA	Helcom	routineMonitoring	Chromista	Ochrophyta	Bacillariophyceae	Chaetocerotanae incertae sedis	Chaetocerotaceae	Chaetoceros	pauciramosus
Chaetoceros protuberans	163055	phytoplankton	NA	Helcom	routineMonitoring	Chromista	Ochrophyta	Bacillariophyceae	Chaetocerotanae incertae sedis	Chaetocerotaceae	Chaetoceros	protuberans
Chaetoceros pseudocrinitus	149222	phytoplankton	NA	Helcom	routineMonitoring	Chromista	Ochrophyta	Bacillariophyceae	Chaetocerotanae incertae sedis	Chaetocerotaceae	Chaetoceros	pseudocrinitus
Chaetoceros pseudocurvisetus	178229	phytoplankton	NA	RWS	routineMonitoring	Chromista	Ochrophyta	Bacillariophyceae	Chaetocerotanae incertae sedis	Chaetocerotaceae	Chaetoceros	pseudocurvisetus
Chaetoceros radicans	163112	phytoplankton	NA	RWS	routineMonitoring	Chromista	Ochrophyta	Bacillariophyceae	Chaetocerotanae incertae sedis	Chaetocerotaceae	Chaetoceros	radicans
Chaetoceros salsugineum	621740	phytoplankton	NA	Helcom	routineMonitoring	Chromista	Ochrophyta	Bacillariophyceae	Chaetocerotanae incertae sedis	Chaetocerotaceae	Chaetoceros	salsugineum
Chaetoceros seiracanthus	163118	phytoplankton	NA	Helcom	routineMonitoring	Chromista	Ochrophyta	Bacillariophyceae	Chaetocerotanae incertae sedis	Chaetocerotaceae	Chaetoceros	seiracanthus
Chaetoceros septentrionalis	962003	phytoplankton	NA	RWS	routineMonitoring	Chromista	Ochrophyta	Bacillariophyceae	Chaetocerotanae incertae sedis	Chaetocerotaceae	Chaetoceros	septentrionalis
Chaetoceros similis	149127	phytoplankton	NA	Helcom	routineMonitoring	Chromista	Ochrophyta	Bacillariophyceae	Chaetocerotanae incertae sedis	Chaetocerotaceae	Chaetoceros	similis
Chaetoceros simplex	149294	phytoplankton	NA	Helcom	routineMonitoring	Chromista	Ochrophyta	Bacillariophyceae	Chaetocerotanae incertae sedis	Chaetocerotaceae	Chaetoceros	simplex
Chaetoceros simplex var calcitrans	163015	phytoplankton	NA	RWS	routineMonitoring	Chromista	Ochrophyta	Bacillariophyceae	Chaetocerotanae incertae sedis	Chaetocerotaceae	Chaetoceros	simplex
Chaetoceros socialis	149123	phytoplankton	NA	Helcom	routineMonitoring	Chromista	Ochrophyta	Bacillariophyceae	Chaetocerotanae incertae sedis	Chaetocerotaceae	Chaetoceros	socialis
Chaetoceros subtilis	156621	phytoplankton	NA	Helcom	routineMonitoring	Chromista	Ochrophyta	Bacillariophyceae	Chaetocerotanae incertae sedis	Chaetocerotaceae	Chaetoceros	subtilis
Chaetoceros subtilis var subtilis	163131	phytoplankton	NA	Helcom	routineMonitoring	Chromista	Ochrophyta	Bacillariophyceae	Chaetocerotanae incertae sedis	Chaetocerotaceae	Chaetoceros	subtilis
Chaetoceros tenuissimus	156623	phytoplankton	NA	Helcom	routineMonitoring	Chromista	Ochrophyta	Bacillariophyceae	Chaetocerotanae incertae sedis	Chaetocerotaceae	Chaetoceros	tenuissimus
Chaetoceros teres	149125	phytoplankton	NA	Helcom	routineMonitoring	Chromista	Ochrophyta	Bacillariophyceae	Chaetocerotanae incertae sedis	Chaetocerotaceae	Chaetoceros	teres
Chaetoceros throndsenii	163137	phytoplankton	NA	Helcom	routineMonitoring	Chromista	Ochrophyta	Bacillariophyceae	Chaetocerotanae incertae sedis	Chaetocerotaceae	Chaetoceros	throndsenii
Chaetoceros throndsenii var throndsenii	163150	phytoplankton	NA	Helcom	routineMonitoring	Chromista	Ochrophyta	Bacillariophyceae	Chaetocerotanae incertae sedis	Chaetocerotaceae	Chaetoceros	throndsenii
Chaetoceros tortissimus	163161	phytoplankton	NA	RWS	routineMonitoring	Chromista	Ochrophyta	Bacillariophyceae	Chaetocerotanae incertae sedis	Chaetocerotaceae	Chaetoceros	tortissimus
Chaetoceros wighamii	160524	phytoplankton	NA	Helcom	routineMonitoring	Chromista	Ochrophyta	Bacillariophyceae	Chaetocerotanae incertae sedis	Chaetocerotaceae	Chaetoceros	wighamii
Chaetoceros willei	156625	phytoplankton	NA	RWS	routineMonitoring	Chromista	Ochrophyta	Bacillariophyceae	Chaetocerotanae incertae sedis	Chaetocerotaceae	Chaetoceros	willei
Cocconeis pediculus	149377	phytoplankton	NA	Helcom	routineMonitoring	Chromista	Ochrophyta	Bacillariophyceae	Achnanthales	Cocconeidaceae	Cocconeis	pediculus
Cocconeis placentula	148990	phytoplankton	NA	Helcom	routineMonitoring	Chromista	Ochrophyta	Bacillariophyceae	Achnanthales	Cocconeidaceae	Cocconeis	placentula
Cocconeis scutellum	149376	phytoplankton	NA	Helcom	routineMonitoring	Chromista	Ochrophyta	Bacillariophyceae	Achnanthales	Cocconeidaceae	Cocconeis	scutellum
Cocconeis scutellum var scutellum	163880	phytoplankton	NA	Helcom	routineMonitoring	Chromista	Ochrophyta	Bacillariophyceae	Achnanthales	Cocconeidaceae	Cocconeis	scutellum
Conticribra guillardii	547454	phytoplankton	NA	Helcom	routineMonitoring	Chromista	Ochrophyta	Bacillariophyceae	Thalassiosirales	Thalassiosiraceae	Conticribra	guillardii
Conticribra weissflogii	623754	phytoplankton	NA	Helcom	routineMonitoring	Chromista	Ochrophyta	Bacillariophyceae	Thalassiosirales	Thalassiosiraceae	Conticribra	weissflogii
Corethron hystrix	179596	phytoplankton	NA	RWS	routineMonitoring	Chromista	Ochrophyta	Bacillariophyceae	Corethrales	Corethraceae	Corethron	hystrix
Coscinodiscopsis commutata	450729	phytoplankton	NA	Helcom	routineMonitoring	Chromista	Ochrophyta	Bacillariophyceae	NA	NA	Coscinodiscopsis	commutata
Coscinodiscopsis jonesiana	450730	phytoplankton	NA	RWS	routineMonitoring	Chromista	Ochrophyta	Bacillariophyceae	NA	NA	Coscinodiscopsis	jonesiana
Coscinodiscus angstii var angstii	969435	phytoplankton	NA	RWS	routineMonitoring	Chromista	Ochrophyta	Bacillariophyceae	Coscinodiscales	Coscinodiscaceae	Coscinodiscus	angstii
Coscinodiscus angustelineatus	964359	phytoplankton	NA	RWS	routineMonitoring	Chromista	Ochrophyta	Bacillariophyceae	Coscinodiscales	Coscinodiscaceae	Coscinodiscus	angustelineatus
Coscinodiscus asteromphalus	149274	phytoplankton	NA	Helcom	routineMonitoring	Chromista	Ochrophyta	Bacillariophyceae	Coscinodiscales	Coscinodiscaceae	Coscinodiscus	asteromphalus
Coscinodiscus centralis	149159	phytoplankton	NA	Helcom	routineMonitoring	Chromista	Ochrophyta	Bacillariophyceae	Coscinodiscales	Coscinodiscaceae	Coscinodiscus	centralis
Coscinodiscus concinnus	148992	phytoplankton	NA	Helcom	routineMonitoring	Chromista	Ochrophyta	Bacillariophyceae	Coscinodiscales	Coscinodiscaceae	Coscinodiscus	concinnus
Coscinodiscus curvatulus	149266	phytoplankton	NA	RWS	routineMonitoring	Chromista	Ochrophyta	Bacillariophyceae	Coscinodiscales	Coscinodiscaceae	Coscinodiscus	curvatulus
Coscinodiscus granii	149271	phytoplankton	NA	Helcom	routineMonitoring	Chromista	Ochrophyta	Bacillariophyceae	Coscinodiscales	Coscinodiscaceae	Coscinodiscus	granii
Coscinodiscus lacustris f lacustris	983570	phytoplankton	NA	RWS	routineMonitoring	Chromista	Ochrophyta	Bacillariophyceae	Coscinodiscales	Coscinodiscaceae	Coscinodiscus	lacustris
Coscinodiscus nodulolineatus	148930	phytoplankton	NA	RWS	routineMonitoring	Chromista	Ochrophyta	Bacillariophyceae	Coscinodiscales	Coscinodiscaceae	Coscinodiscus	nodulolineatus
Coscinodiscus perforatus	149272	phytoplankton	NA	RWS	routineMonitoring	Chromista	Ochrophyta	Bacillariophyceae	Coscinodiscales	Coscinodiscaceae	Coscinodiscus	perforatus
Coscinodiscus perforatus var pavillardii	179616	phytoplankton	NA	RWS	routineMonitoring	Chromista	Ochrophyta	Bacillariophyceae	Coscinodiscales	Coscinodiscaceae	Coscinodiscus	perforatus
Coscinodiscus radiatus	149158	phytoplankton	NA	Helcom	routineMonitoring	Chromista	Ochrophyta	Bacillariophyceae	Coscinodiscales	Coscinodiscaceae	Coscinodiscus	radiatus
Coscinodiscus rothii	162761	phytoplankton	NA	RWS	routineMonitoring	Chromista	Ochrophyta	Bacillariophyceae	Coscinodiscales	Coscinodiscaceae	Coscinodiscus	rothii
Coscinodiscus wailesii	156632	phytoplankton	NA	Helcom	routineMonitoring	Chromista	Ochrophyta	Bacillariophyceae	Coscinodiscales	Coscinodiscaceae	Coscinodiscus	wailesii
Cyclostephanos dubius	148996	phytoplankton	NA	Helcom	routineMonitoring	Chromista	Ochrophyta	Bacillariophyceae	Thalassiosirales	Stephanodiscaceae	Cyclostephanos	dubius
Cyclotella atomus	148907	phytoplankton	NA	Helcom	routineMonitoring	Chromista	Ochrophyta	Bacillariophyceae	Thalassiosirales	Stephanodiscaceae	Cyclotella	atomus
Cyclotella caspia	163196	phytoplankton	NA	RWS	routineMonitoring	Chromista	Ochrophyta	Bacillariophyceae	Thalassiosirales	Stephanodiscaceae	Cyclotella	caspia
Cyclotella choctawhatcheeana	148908	phytoplankton	NA	Helcom	routineMonitoring	Chromista	Ochrophyta	Bacillariophyceae	Thalassiosirales	Stephanodiscaceae	Cyclotella	choctawhatcheeana
Cyclotella dubia var dubia	976114	phytoplankton	NA	RWS	routineMonitoring	Chromista	Ochrophyta	Bacillariophyceae	Thalassiosirales	Stephanodiscaceae	Cyclotella	dubia
Cyclotella glomerata	149260	phytoplankton	NA	Helcom	routineMonitoring	Chromista	Ochrophyta	Bacillariophyceae	Thalassiosirales	Stephanodiscaceae	Cyclotella	glomerata
Cyclotella litoralis	495530	phytoplankton	NA	Muylaert et al. 1996	scientific cruise	Chromista	Ochrophyta	Bacillariophyceae	Thalassiosirales	Stephanodiscaceae	Cyclotella	litoralis
Cyclotella meneghiniana	148909	phytoplankton	NA	Helcom	routineMonitoring	Chromista	Ochrophyta	Bacillariophyceae	Thalassiosirales	Stephanodiscaceae	Cyclotella	meneghiniana
Cyclotella radiosa	149000	phytoplankton	NA	Helcom	routineMonitoring	Chromista	Ochrophyta	Bacillariophyceae	Thalassiosirales	Stephanodiscaceae	Cyclotella	radiosa
Cyclotella scaldensis	148906	phytoplankton	NA	RWS	routineMonitoring	Chromista	Ochrophyta	Bacillariophyceae	Thalassiosirales	Stephanodiscaceae	Cyclotella	scaldensis
Cyclotella stelligera	149259	phytoplankton	NA	Helcom	routineMonitoring	Chromista	Ochrophyta	Bacillariophyceae	Thalassiosirales	Stephanodiscaceae	Cyclotella	stelligera
Cyclotella striata	148911	phytoplankton	NA	RWS	routineMonitoring	Chromista	Ochrophyta	Bacillariophyceae	Thalassiosirales	Stephanodiscaceae	Cyclotella	striata
Cylindrotheca closterium	149004	phytoplankton	NA	Helcom	routineMonitoring	Chromista	Ochrophyta	Bacillariophyceae	Bacillariales	Bacillariaceae	Cylindrotheca	closterium
Cylindrotheca gracilis	149570	phytoplankton	NA	RWS	routineMonitoring	Chromista	Ochrophyta	Bacillariophyceae	Bacillariales	Bacillariaceae	Cylindrotheca	gracilis
Cymatopleura elliptica	163940	phytoplankton	NA	Helcom	routineMonitoring	Chromista	Ochrophyta	Bacillariophyceae	Surirellales	Surirellaceae	Cymatopleura	elliptica
Cymatopleura solea	149008	phytoplankton	NA	Helcom	routineMonitoring	Chromista	Ochrophyta	Bacillariophyceae	Surirellales	Surirellaceae	Cymatopleura	solea
Cymatosira belgica	149012	phytoplankton	NA	RWS	routineMonitoring	Chromista	Ochrophyta	Bacillariophyceae	Cymatosirales	Cymatosiraceae	Cymatosira	belgica
Cymbella cistula	149549	phytoplankton	NA	Helcom	routineMonitoring	Chromista	Ochrophyta	Bacillariophyceae	Cymbellales	Cymbellaceae	Cymbella	cistula
Cymbella obtusiuscula	163982	phytoplankton	NA	Helcom	routineMonitoring	Chromista	Ochrophyta	Bacillariophyceae	Cymbellales	Cymbellaceae	Cymbella	obtusiuscula
Dactyliosolen blavyanus	179786	phytoplankton	NA	Helcom	routineMonitoring	Chromista	Ochrophyta	Bacillariophyceae	Rhizosoleniales	Rhizosoleniaceae	Dactyliosolen	blavyanus
Dactyliosolen fragilissimus	149310	phytoplankton	NA	Helcom	routineMonitoring	Chromista	Ochrophyta	Bacillariophyceae	Rhizosoleniales	Rhizosoleniaceae	Dactyliosolen	fragilissimus
Dactyliosolen phuketensis	248064	phytoplankton	NA	Helcom	routineMonitoring	Chromista	Ochrophyta	Bacillariophyceae	Rhizosoleniales	Rhizosoleniaceae	Dactyliosolen	phuketensis
Detonula confervacea	149286	phytoplankton	NA	Helcom	routineMonitoring	Chromista	Ochrophyta	Bacillariophyceae	Thalassiosirales	Skeletonemaceae	Detonula	confervacea
Detonula pumila	149647	phytoplankton	NA	Helcom	routineMonitoring	Chromista	Ochrophyta	Bacillariophyceae	Thalassiosirales	Skeletonemaceae	Detonula	pumila
Diatoma constricta	163990	phytoplankton	NA	Helcom	routineMonitoring	Chromista	Ochrophyta	Bacillariophyceae	Fragilariales	Fragilariaceae	Diatoma	constricta
Diatoma tenuis	149014	phytoplankton	NA	Helcom	routineMonitoring	Chromista	Ochrophyta	Bacillariophyceae	Fragilariales	Fragilariaceae	Diatoma	tenuis
Diatoma vulgaris	418624	phytoplankton	NA	Helcom	routineMonitoring	Chromista	Ochrophyta	Bacillariophyceae	Fragilariales	Fragilariaceae	Diatoma	vulgaris
Diploneis bombus	149194	phytoplankton	NA	RWS	routineMonitoring	Chromista	Ochrophyta	Bacillariophyceae	Naviculales	Diploneidaceae	Diploneis	bombus
Diploneis didyma	149195	phytoplankton	NA	Helcom	routineMonitoring	Chromista	Ochrophyta	Bacillariophyceae	Naviculales	Diploneidaceae	Diploneis	didyma
Diploneis elliptica	156558	phytoplankton	NA	Helcom	routineMonitoring	Chromista	Ochrophyta	Bacillariophyceae	Naviculales	Diploneidaceae	Diploneis	elliptica
Diploneis interrupta	149019	phytoplankton	NA	Helcom	routineMonitoring	Chromista	Ochrophyta	Bacillariophyceae	Naviculales	Diploneidaceae	Diploneis	interrupta
Ditylum brightwellii	149023	phytoplankton	NA	Helcom	routineMonitoring	Chromista	Ochrophyta	Bacillariophyceae	Lithodesmiales	Lithodesmiaceae	Ditylum	brightwellii
Entomoneis alata	157428	phytoplankton	NA	RWS	routineMonitoring	Chromista	Ochrophyta	Bacillariophyceae	Surirellales	Entomoneidaceae	Entomoneis	alata
Eucampia groenlandica	157430	phytoplankton	NA	Helcom	routineMonitoring	Chromista	Ochrophyta	Bacillariophyceae	Hemiaulales	Hemiaulaceae	Eucampia	groenlandica
Eucampia striata	163243	phytoplankton	NA	RWS	routineMonitoring	Chromista	Ochrophyta	Bacillariophyceae	Hemiaulales	Hemiaulaceae	Eucampia	striata
Eucampia zodiacus	149131	phytoplankton	NA	Helcom	routineMonitoring	Chromista	Ochrophyta	Bacillariophyceae	Hemiaulales	Hemiaulaceae	Eucampia	zodiacus
Eunotia zasuminensis	172371	phytoplankton	NA	Helcom	routineMonitoring	Chromista	Ochrophyta	Bacillariophyceae	Eunotiales	Eunotiaceae	Eunotia	zasuminensis
Eunotogramma dubium	345464	phytoplankton	NA	RWS	routineMonitoring	Chromista	Ochrophyta	Bacillariophyceae	Anaulales	Anaulaceae	Eunotogramma	dubium
Eupodiscus sculptus	179377	phytoplankton	NA	RWS	routineMonitoring	Chromista	Ochrophyta	Bacillariophyceae	Triceratiales	Triceratiaceae	Eupodiscus	sculptus
Eupodiscus tesselatus	163388	phytoplankton	NA	RWS	routineMonitoring	Chromista	Ochrophyta	Bacillariophyceae	Triceratiales	Triceratiaceae	Eupodiscus	tesselatus
Fragilaria capucina	149361	phytoplankton	NA	Helcom	routineMonitoring	Chromista	Ochrophyta	Bacillariophyceae	Fragilariales	Fragilariaceae	Fragilaria	capucina
Fragilaria capucina var capucina	172385	phytoplankton	NA	Helcom	routineMonitoring	Chromista	Ochrophyta	Bacillariophyceae	Fragilariales	Fragilariaceae	Fragilaria	capucina
Fragilaria crotonensis	149360	phytoplankton	NA	Helcom	routineMonitoring	Chromista	Ochrophyta	Bacillariophyceae	Fragilariales	Fragilariaceae	Fragilaria	crotonensis
Fragilaria heidenii	172397	phytoplankton	NA	Helcom	routineMonitoring	Chromista	Ochrophyta	Bacillariophyceae	Fragilariales	Fragilariaceae	Fragilaria	heidenii
Fragilaria islandica	149239	phytoplankton	NA	RWS	routineMonitoring	Chromista	Ochrophyta	Bacillariophyceae	Fragilariales	Fragilariaceae	Fragilaria	islandica
Fragilaria istvanffyi	172402	phytoplankton	NA	Helcom	routineMonitoring	Chromista	Ochrophyta	Bacillariophyceae	Fragilariales	Fragilariaceae	Fragilaria	istvanffyi
Fragilaria oblonga	345475	phytoplankton	NA	RWS	routineMonitoring	Chromista	Ochrophyta	Bacillariophyceae	Fragilariales	Fragilariaceae	Fragilaria	oblonga
Fragilaria unipunctata	573470	phytoplankton	NA	RWS	routineMonitoring	Chromista	Ochrophyta	Bacillariophyceae	Fragilariales	Fragilariaceae	Fragilaria	unipunctata
Fragilariforma virescens	172411	phytoplankton	NA	Helcom	routineMonitoring	Chromista	Ochrophyta	Bacillariophyceae	Fragilariales	Fragilariaceae	Fragilariforma	virescens
Fragilariopsis cylindrus	172418	phytoplankton	NA	Helcom	routineMonitoring	Chromista	Ochrophyta	Bacillariophyceae	Bacillariales	Bacillariaceae	Fragilariopsis	cylindrus
Gomphonema olivaceum	149562	phytoplankton	NA	Helcom	routineMonitoring	Chromista	Ochrophyta	Bacillariophyceae	Cymbellales	Gomphonemataceae	Gomphonema	olivaceum
Gomphonema olivaceum var olivaceum	176158	phytoplankton	NA	Helcom	routineMonitoring	Chromista	Ochrophyta	Bacillariophyceae	Cymbellales	Gomphonemataceae	Gomphonema	olivaceum
Grammatophora angulosa	149336	phytoplankton	NA	RWS	routineMonitoring	Chromista	Ochrophyta	Bacillariophyceae	Striatellales	Striatellaceae	Grammatophora	angulosa
Grammatophora marina	149338	phytoplankton	NA	Helcom	routineMonitoring	Chromista	Ochrophyta	Bacillariophyceae	Striatellales	Striatellaceae	Grammatophora	marina
Guinardia blavyana var blavyana	975336	phytoplankton	NA	RWS	routineMonitoring	Chromista	Ochrophyta	Bacillariophyceae	Rhizosoleniales	Rhizosoleniaceae	Guinardia	blavyana
Guinardia delicatula	149112	phytoplankton	NA	Helcom	routineMonitoring	Chromista	Ochrophyta	Bacillariophyceae	Rhizosoleniales	Rhizosoleniaceae	Guinardia	delicatula
Guinardia flaccida	149132	phytoplankton	NA	Helcom	routineMonitoring	Chromista	Ochrophyta	Bacillariophyceae	Rhizosoleniales	Rhizosoleniaceae	Guinardia	flaccida
Guinardia striata	149113	phytoplankton	NA	Helcom	routineMonitoring	Chromista	Ochrophyta	Bacillariophyceae	Rhizosoleniales	Rhizosoleniaceae	Guinardia	striata
Gyrosigma acuminatum	149035	phytoplankton	NA	Helcom	routineMonitoring	Chromista	Ochrophyta	Bacillariophyceae	Naviculales	Pleurosigmataceae	Gyrosigma	acuminatum
Gyrosigma attenuatum	661267	phytoplankton	NA	Helcom	routineMonitoring	Chromista	Ochrophyta	Bacillariophyceae	Naviculales	Pleurosigmataceae	Gyrosigma	attenuatum
Gyrosigma balticum	149493	phytoplankton	NA	Helcom	routineMonitoring	Chromista	Ochrophyta	Bacillariophyceae	Naviculales	Pleurosigmataceae	Gyrosigma	balticum
Gyrosigma eximium	172522	phytoplankton	NA	Helcom	routineMonitoring	Chromista	Ochrophyta	Bacillariophyceae	Naviculales	Pleurosigmataceae	Gyrosigma	eximium
Gyrosigma fasciola	149494	phytoplankton	NA	Helcom	routineMonitoring	Chromista	Ochrophyta	Bacillariophyceae	Naviculales	Pleurosigmataceae	Gyrosigma	fasciola
Gyrosigma macrum	180325	phytoplankton	NA	Helcom	routineMonitoring	Chromista	Ochrophyta	Bacillariophyceae	Naviculales	Pleurosigmataceae	Gyrosigma	macrum
Gyrosigma strigilis	180338	phytoplankton	NA	Helcom	routineMonitoring	Chromista	Ochrophyta	Bacillariophyceae	Naviculales	Pleurosigmataceae	Gyrosigma	strigilis
Halamphora coffeaeformis	624065	phytoplankton	NA	Helcom	routineMonitoring	Chromista	Ochrophyta	Bacillariophyceae	Naviculales	Amphipleuraceae	Halamphora	coffeaeformis
Helicotheca tamesis	157440	phytoplankton	NA	Helcom	routineMonitoring	Chromista	Ochrophyta	Bacillariophyceae	Lithodesmiales	Lithodesmiaceae	Helicotheca	tamesis
Himantidium marinum	180186	phytoplankton	NA	RWS	routineMonitoring	Chromista	Ochrophyta	Bacillariophyceae	NA	NA	Himantidium	marinum
Hippodonta capitata	447739	phytoplankton	NA	Helcom	routineMonitoring	Chromista	Ochrophyta	Bacillariophyceae	Naviculales	Naviculaceae	Hippodonta	capitata
Hippodonta hungarica	447740	phytoplankton	NA	Helcom	routineMonitoring	Chromista	Ochrophyta	Bacillariophyceae	Naviculales	Naviculaceae	Hippodonta	hungarica
Hippodonta lesmonensis	495357	phytoplankton	NA	Helcom	routineMonitoring	Chromista	Ochrophyta	Bacillariophyceae	Naviculales	Naviculaceae	Hippodonta	lesmonensis
Hobaniella longicruris	1322468	phytoplankton	NA	RWS	routineMonitoring	Chromista	Ochrophyta	Bacillariophyceae	Triceratiales	Triceratiaceae	Hobaniella	longicruris
Lauderia annulata	149135	phytoplankton	NA	Helcom	routineMonitoring	Chromista	Ochrophyta	Bacillariophyceae	Thalassiosirales	Lauderiaceae	Lauderia	annulata
Lauderia confervacea	163224	phytoplankton	NA	RWS	routineMonitoring	Chromista	Ochrophyta	Bacillariophyceae	Thalassiosirales	Lauderiaceae	Lauderia	confervacea
Lauderia mediterranea	163261	phytoplankton	NA	RWS	routineMonitoring	Chromista	Ochrophyta	Bacillariophyceae	Thalassiosirales	Lauderiaceae	Lauderia	mediterranea
Lauderia pumila	163226	phytoplankton	NA	RWS	routineMonitoring	Chromista	Ochrophyta	Bacillariophyceae	Thalassiosirales	Lauderiaceae	Lauderia	pumila
Lennoxia faveolata	549205	phytoplankton	NA	Helcom	routineMonitoring	Chromista	Ochrophyta	Bacillariophyceae	Cymatosirales	Cymatosiraceae	Lennoxia	faveolata
Leptocylindrus danicus	149106	phytoplankton	NA	Helcom	routineMonitoring	Chromista	Ochrophyta	Bacillariophyceae	Leptocylindrales	Leptocylindraceae	Leptocylindrus	danicus
Leptocylindrus mediterraneus	149230	phytoplankton	NA	Helcom	routineMonitoring	Chromista	Ochrophyta	Bacillariophyceae	Leptocylindrales	Leptocylindraceae	Leptocylindrus	mediterraneus
Leptocylindrus minimus	149039	phytoplankton	NA	Helcom	routineMonitoring	Chromista	Ochrophyta	Bacillariophyceae	Leptocylindrales	Leptocylindraceae	Leptocylindrus	minimus
Licmophora abbreviata	157062	phytoplankton	NA	Helcom	routineMonitoring	Chromista	Ochrophyta	Bacillariophyceae	Licmophorales	Licmophoraceae	Licmophora	abbreviata
Licmophora gracilis	149343	phytoplankton	NA	Helcom	routineMonitoring	Chromista	Ochrophyta	Bacillariophyceae	Licmophorales	Licmophoraceae	Licmophora	gracilis
Licmophora gracilis var gracilis	172614	phytoplankton	NA	Helcom	routineMonitoring	Chromista	Ochrophyta	Bacillariophyceae	Licmophorales	Licmophoraceae	Licmophora	gracilis
Lithodesmium undulatum	149322	phytoplankton	NA	Helcom	routineMonitoring	Chromista	Ochrophyta	Bacillariophyceae	Lithodesmiales	Lithodesmiaceae	Lithodesmium	undulatum
Mastogloia smithii	157053	phytoplankton	NA	Helcom	routineMonitoring	Chromista	Ochrophyta	Bacillariophyceae	Mastogloiales	Mastogloiaceae	Mastogloia	smithii
Mastogloia smithii var smithii	180410	phytoplankton	NA	Helcom	routineMonitoring	Chromista	Ochrophyta	Bacillariophyceae	Mastogloiales	Mastogloiaceae	Mastogloia	smithii
Melosira arctica	160537	phytoplankton	NA	Helcom	routineMonitoring	Chromista	Ochrophyta	Bacillariophyceae	Melosirales	Melosiraceae	Melosira	arctica
Melosira discigera	635472	phytoplankton	NA	RWS	routineMonitoring	Chromista	Ochrophyta	Bacillariophyceae	Melosirales	Melosiraceae	Melosira	discigera
Melosira dubia	149243	phytoplankton	NA	RWS	routineMonitoring	Chromista	Ochrophyta	Bacillariophyceae	Melosirales	Melosiraceae	Melosira	dubia
Melosira lineata	156636	phytoplankton	NA	Helcom	routineMonitoring	Chromista	Ochrophyta	Bacillariophyceae	Melosirales	Melosiraceae	Melosira	lineata
Melosira moniliformis	418547	phytoplankton	NA	Helcom	routineMonitoring	Chromista	Ochrophyta	Bacillariophyceae	Melosirales	Melosiraceae	Melosira	moniliformis
Melosira moniliformis var octogona	673330	phytoplankton	NA	RWS	routineMonitoring	Chromista	Ochrophyta	Bacillariophyceae	Melosirales	Melosiraceae	Melosira	moniliformis
Melosira nummuloides	149044	phytoplankton	NA	Helcom	routineMonitoring	Chromista	Ochrophyta	Bacillariophyceae	Melosirales	Melosiraceae	Melosira	nummuloides
Melosira varians	149043	phytoplankton	NA	Helcom	routineMonitoring	Chromista	Ochrophyta	Bacillariophyceae	Melosirales	Melosiraceae	Melosira	varians
Melosira westii f westii	984308	phytoplankton	NA	RWS	routineMonitoring	Chromista	Ochrophyta	Bacillariophyceae	Melosirales	Melosiraceae	Melosira	westii
Meridion circulare	149346	phytoplankton	NA	Helcom	routineMonitoring	Chromista	Ochrophyta	Bacillariophyceae	Fragilariales	Fragilariaceae	Meridion	circulare
Meridion circulare var circulare	180420	phytoplankton	NA	Helcom	routineMonitoring	Chromista	Ochrophyta	Bacillariophyceae	Fragilariales	Fragilariaceae	Meridion	circulare
Meuniera membranacea	149145	phytoplankton	NA	Helcom	routineMonitoring	Chromista	Ochrophyta	Bacillariophyceae	Naviculales	Naviculaceae	Meuniera	membranacea
Microsiphona potamos	163392	phytoplankton	NA	RWS	routineMonitoring	Chromista	Ochrophyta	Bacillariophyceae	Thalassiosirales	Thalassiosiraceae	Microsiphona	potamos
Minidiscus variabilis	623751	phytoplankton	NA	Villac et al. 2011	scientific cruise	Chromista	Ochrophyta	Bacillariophyceae	Thalassiosirales	Thalassiosiraceae	Minidiscus	variabilis
Minutocellus polymorphus	464449	phytoplankton	NA	Walsh et al. 1988	scientific cruise	Chromista	Ochrophyta	Bacillariophyceae	Cymatosirales	Cymatosiraceae	Minutocellus	polymorphus
Minutocellus scriptus	573486	phytoplankton	NA	RWS	routineMonitoring	Chromista	Ochrophyta	Bacillariophyceae	Cymatosirales	Cymatosiraceae	Minutocellus	scriptus
Moelleria cornuta	669542	phytoplankton	NA	RWS	routineMonitoring	Chromista	Ochrophyta	Bacillariophyceae	NA	NA	Moelleria	cornuta
Navicula cari	149452	phytoplankton	NA	Helcom	routineMonitoring	Chromista	Ochrophyta	Bacillariophyceae	Naviculales	Naviculaceae	Navicula	cari
Navicula challengeri	573488	phytoplankton	NA	RWS	routineMonitoring	Chromista	Ochrophyta	Bacillariophyceae	Naviculales	Naviculaceae	Navicula	challengeri
Navicula cryptocephala	149203	phytoplankton	NA	Helcom	routineMonitoring	Chromista	Ochrophyta	Bacillariophyceae	Naviculales	Naviculaceae	Navicula	cryptocephala
Navicula delognei	180525	phytoplankton	NA	RWS	routineMonitoring	Chromista	Ochrophyta	Bacillariophyceae	Naviculales	Naviculaceae	Navicula	delognei
Navicula digitoradiata	149459	phytoplankton	NA	Helcom	routineMonitoring	Chromista	Ochrophyta	Bacillariophyceae	Naviculales	Naviculaceae	Navicula	digitoradiata
Navicula diploneoides	180536	phytoplankton	NA	RWS	routineMonitoring	Chromista	Ochrophyta	Bacillariophyceae	Naviculales	Naviculaceae	Navicula	diploneoides
Navicula fastuosa	662062	phytoplankton	NA	RWS	routineMonitoring	Chromista	Ochrophyta	Bacillariophyceae	Naviculales	Naviculaceae	Navicula	fastuosa
Navicula gregaria	172799	phytoplankton	NA	Helcom	routineMonitoring	Chromista	Ochrophyta	Bacillariophyceae	Naviculales	Naviculaceae	Navicula	gregaria
Navicula hyalinula	180599	phytoplankton	NA	RWS	routineMonitoring	Chromista	Ochrophyta	Bacillariophyceae	Naviculales	Naviculaceae	Navicula	hyalinula
Navicula membranacea	149232	phytoplankton	NA	RWS	routineMonitoring	Chromista	Ochrophyta	Bacillariophyceae	Naviculales	Naviculaceae	Navicula	membranacea
Navicula palpebralis	149472	phytoplankton	NA	Helcom	routineMonitoring	Chromista	Ochrophyta	Bacillariophyceae	Naviculales	Naviculaceae	Navicula	palpebralis
Navicula peregrina	149456	phytoplankton	NA	Helcom	routineMonitoring	Chromista	Ochrophyta	Bacillariophyceae	Naviculales	Naviculaceae	Navicula	peregrina
Navicula peregrina var meniscus	180665	phytoplankton	NA	Helcom	routineMonitoring	Chromista	Ochrophyta	Bacillariophyceae	Naviculales	Naviculaceae	Navicula	peregrina
Navicula peregrina var peregrina	172725	phytoplankton	NA	Helcom	routineMonitoring	Chromista	Ochrophyta	Bacillariophyceae	Naviculales	Naviculaceae	Navicula	peregrina
Navicula platystoma	172848	phytoplankton	NA	Helcom	routineMonitoring	Chromista	Ochrophyta	Bacillariophyceae	Naviculales	Naviculaceae	Navicula	platystoma
Navicula reinhardtii	609902	phytoplankton	NA	Helcom	routineMonitoring	Chromista	Ochrophyta	Bacillariophyceae	Naviculales	Naviculaceae	Navicula	reinhardtii
Navicula rhynchocephala	149444	phytoplankton	NA	Helcom	routineMonitoring	Chromista	Ochrophyta	Bacillariophyceae	Naviculales	Naviculaceae	Navicula	rhynchocephala
Navicula transitans	149320	phytoplankton	NA	Helcom	routineMonitoring	Chromista	Ochrophyta	Bacillariophyceae	Naviculales	Naviculaceae	Navicula	transitans
Navicula transitans var derasa	175320	phytoplankton	NA	Helcom	routineMonitoring	Chromista	Ochrophyta	Bacillariophyceae	Naviculales	Naviculaceae	Navicula	transitans
Navicula transitans var derasa f delicatula	175321	phytoplankton	NA	Helcom	routineMonitoring	Chromista	Ochrophyta	Bacillariophyceae	Naviculales	Naviculaceae	Navicula	transitans
Navicula transitans var transitans	175319	phytoplankton	NA	Helcom	routineMonitoring	Chromista	Ochrophyta	Bacillariophyceae	Naviculales	Naviculaceae	Navicula	transitans
Navicula tripunctata	149204	phytoplankton	NA	Helcom	routineMonitoring	Chromista	Ochrophyta	Bacillariophyceae	Naviculales	Naviculaceae	Navicula	tripunctata
Navicula vanhoeffenii	175326	phytoplankton	NA	Helcom	routineMonitoring	Chromista	Ochrophyta	Bacillariophyceae	Naviculales	Naviculaceae	Navicula	vanhoeffenii
Navicula viridula	661256	phytoplankton	NA	Helcom	routineMonitoring	Chromista	Ochrophyta	Bacillariophyceae	Naviculales	Naviculaceae	Navicula	viridula
Navicula viridula var viridula	175334	phytoplankton	NA	Helcom	routineMonitoring	Chromista	Ochrophyta	Bacillariophyceae	Naviculales	Naviculaceae	Navicula	viridula
Neocalyptrella robusta	345491	phytoplankton	NA	Helcom	routineMonitoring	Chromista	Ochrophyta	Bacillariophyceae	Rhizosoleniales	Rhizosoleniaceae	Neocalyptrella	robusta
Nitzschia acicularis	149046	phytoplankton	NA	Helcom	routineMonitoring	Chromista	Ochrophyta	Bacillariophyceae	Bacillariales	Bacillariaceae	Nitzschia	acicularis
Nitzschia acicularis var acicularis	175373	phytoplankton	NA	Helcom	routineMonitoring	Chromista	Ochrophyta	Bacillariophyceae	Bacillariales	Bacillariaceae	Nitzschia	acicularis
Nitzschia acicularis var closterioides	175374	phytoplankton	NA	Helcom	routineMonitoring	Chromista	Ochrophyta	Bacillariophyceae	Bacillariales	Bacillariaceae	Nitzschia	acicularis
Nitzschia bilobata	149587	phytoplankton	NA	RWS	routineMonitoring	Chromista	Ochrophyta	Bacillariophyceae	Bacillariales	Bacillariaceae	Nitzschia	bilobata
Nitzschia coarctata	176410	phytoplankton	NA	RWS	routineMonitoring	Chromista	Ochrophyta	Bacillariophyceae	Bacillariales	Bacillariaceae	Nitzschia	coarctata
Nitzschia coarctata var coarctata	976723	phytoplankton	NA	RWS	routineMonitoring	Chromista	Ochrophyta	Bacillariophyceae	Bacillariales	Bacillariaceae	Nitzschia	coarctata
Nitzschia frigida	175400	phytoplankton	NA	Helcom	routineMonitoring	Chromista	Ochrophyta	Bacillariophyceae	Bacillariales	Bacillariaceae	Nitzschia	frigida
Nitzschia holsatica	175438	phytoplankton	NA	Helcom	routineMonitoring	Chromista	Ochrophyta	Bacillariophyceae	Bacillariales	Bacillariaceae	Nitzschia	holsatica
Nitzschia intermedia	175421	phytoplankton	NA	Helcom	routineMonitoring	Chromista	Ochrophyta	Bacillariophyceae	Bacillariales	Bacillariaceae	Nitzschia	intermedia
Nitzschia longissima	149150	phytoplankton	NA	Helcom	routineMonitoring	Chromista	Ochrophyta	Bacillariophyceae	Bacillariales	Bacillariaceae	Nitzschia	longissima
Nitzschia lorenziana var incerta	248139	phytoplankton	NA	RWS	routineMonitoring	Chromista	Ochrophyta	Bacillariophyceae	Bacillariales	Bacillariaceae	Nitzschia	lorenziana
Nitzschia paleacea	609727	phytoplankton	NA	Helcom	routineMonitoring	Chromista	Ochrophyta	Bacillariophyceae	Bacillariales	Bacillariaceae	Nitzschia	paleacea
Nitzschia pellucida	549213	phytoplankton	NA	RWS	routineMonitoring	Chromista	Ochrophyta	Bacillariophyceae	Bacillariales	Bacillariaceae	Nitzschia	pellucida
Nitzschia seriata f obtusa	175752	phytoplankton	NA	RWS	routineMonitoring	Chromista	Ochrophyta	Bacillariophyceae	Bacillariales	Bacillariaceae	Nitzschia	seriata
Nitzschia sigma	149213	phytoplankton	NA	RWS	routineMonitoring	Chromista	Ochrophyta	Bacillariophyceae	Bacillariales	Bacillariaceae	Nitzschia	sigma
Nitzschia sigmoidea	149604	phytoplankton	NA	Helcom	routineMonitoring	Chromista	Ochrophyta	Bacillariophyceae	Bacillariales	Bacillariaceae	Nitzschia	sigmoidea
Nitzschia vitrea	149596	phytoplankton	NA	Helcom	routineMonitoring	Chromista	Ochrophyta	Bacillariophyceae	Bacillariales	Bacillariaceae	Nitzschia	vitrea
Odontella aurita	149050	phytoplankton	NA	Helcom	routineMonitoring	Chromista	Ochrophyta	Bacillariophyceae	Triceratiales	Triceratiaceae	Odontella	aurita
Odontella mobiliensis	164116	phytoplankton	NA	RWS	routineMonitoring	Chromista	Ochrophyta	Bacillariophyceae	Triceratiales	Triceratiaceae	Odontella	mobiliensis
Odontella obtusa	149662	phytoplankton	NA	RWS	routineMonitoring	Chromista	Ochrophyta	Bacillariophyceae	Triceratiales	Triceratiaceae	Odontella	obtusa
Odontella regia	149094	phytoplankton	NA	RWS	routineMonitoring	Chromista	Ochrophyta	Bacillariophyceae	Triceratiales	Triceratiaceae	Odontella	regia
Odontella sinensis	149095	phytoplankton	NA	Helcom	routineMonitoring	Chromista	Ochrophyta	Bacillariophyceae	Triceratiales	Triceratiaceae	Odontella	sinensis
Orthosira angulata	966467	phytoplankton	NA	RWS	routineMonitoring	Chromista	Ochrophyta	Bacillariophyceae	NA	NA	Orthosira	angulata
Orthosira marina	964216	phytoplankton	NA	RWS	routineMonitoring	Chromista	Ochrophyta	Bacillariophyceae	NA	NA	Orthosira	marina
Paralia sulcata	149055	phytoplankton	NA	Helcom	routineMonitoring	Chromista	Ochrophyta	Bacillariophyceae	Paraliales	Paraliaceae	Paralia	sulcata
Pauliella taeniata	163624	phytoplankton	NA	Helcom	routineMonitoring	Chromista	Ochrophyta	Bacillariophyceae	Lithodesmiales	Lithodesmiaceae	Pauliella	taeniata
Petroneis humerosa	175573	phytoplankton	NA	Helcom	routineMonitoring	Chromista	Ochrophyta	Bacillariophyceae	Lyrellales	Lyrellaceae	Petroneis	humerosa
Phaeodactylum tricornutum	175584	phytoplankton	NA	Helcom	routineMonitoring	Chromista	Ochrophyta	Bacillariophyceae	Naviculales	Phaeodactylaceae	Phaeodactylum	tricornutum
Pinnularia distans	156568	phytoplankton	NA	RWS	routineMonitoring	Chromista	Ochrophyta	Bacillariophyceae	Naviculales	Pinnulariaceae	Pinnularia	distans
Pinnularia nobilis	609939	phytoplankton	NA	Helcom	routineMonitoring	Chromista	Ochrophyta	Bacillariophyceae	Naviculales	Pinnulariaceae	Pinnularia	nobilis
Plagiogramma brockmanni var brockmanni	971564	phytoplankton	NA	RWS	routineMonitoring	Chromista	Ochrophyta	Bacillariophyceae	Triceratiales	Plagiogrammaceae	Plagiogramma	brockmanni
Plagiogramma laeve	611851	phytoplankton	NA	RWS	routineMonitoring	Chromista	Ochrophyta	Bacillariophyceae	Triceratiales	Plagiogrammaceae	Plagiogramma	laeve
Plagiogramma vanheurckii	149352	phytoplankton	NA	RWS	routineMonitoring	Chromista	Ochrophyta	Bacillariophyceae	Triceratiales	Plagiogrammaceae	Plagiogramma	vanheurckii
Plagiotropis vanheurckii	175705	phytoplankton	NA	RWS	routineMonitoring	Chromista	Ochrophyta	Bacillariophyceae	Naviculales	Plagiotropidaceae	Plagiotropis	vanheurckii
Planktoniella sol	196815	phytoplankton	NA	Helcom	routineMonitoring	Chromista	Ochrophyta	Bacillariophyceae	Thalassiosirales	Thalassiosiraceae	Planktoniella	sol
Pleurosigma aestuarii	149506	phytoplankton	NA	RWS	routineMonitoring	Chromista	Ochrophyta	Bacillariophyceae	Naviculales	Pleurosigmataceae	Pleurosigma	aestuarii
Pleurosigma affine	149504	phytoplankton	NA	RWS	routineMonitoring	Chromista	Ochrophyta	Bacillariophyceae	Naviculales	Pleurosigmataceae	Pleurosigma	affine
Pleurosigma angulatum	149183	phytoplankton	NA	RWS	routineMonitoring	Chromista	Ochrophyta	Bacillariophyceae	Naviculales	Pleurosigmataceae	Pleurosigma	angulatum
Pleurosigma elongatum	149503	phytoplankton	NA	RWS	routineMonitoring	Chromista	Ochrophyta	Bacillariophyceae	Naviculales	Pleurosigmataceae	Pleurosigma	elongatum
Pleurosigma formosum	156580	phytoplankton	NA	RWS	routineMonitoring	Chromista	Ochrophyta	Bacillariophyceae	Naviculales	Pleurosigmataceae	Pleurosigma	formosum
Pleurosigma planctonicum	231883	phytoplankton	NA	Kat et al. 1982	scientific cruise	Chromista	Ochrophyta	Bacillariophyceae	Naviculales	Pleurosigmataceae	Pleurosigma	planctonicum
Pleurosigma salinarum	149509	phytoplankton	NA	Helcom	routineMonitoring	Chromista	Ochrophyta	Bacillariophyceae	Naviculales	Pleurosigmataceae	Pleurosigma	salinarum
Pleurosigma simonsenii	231884	phytoplankton	NA	RWS	routineMonitoring	Chromista	Ochrophyta	Bacillariophyceae	Naviculales	Pleurosigmataceae	Pleurosigma	simonsenii
Pleurosigma tenuissimum var tenuissimum	978019	phytoplankton	NA	RWS	routineMonitoring	Chromista	Ochrophyta	Bacillariophyceae	Naviculales	Pleurosigmataceae	Pleurosigma	tenuissimum
Podosira stelligera	149060	phytoplankton	NA	RWS	routineMonitoring	Chromista	Ochrophyta	Bacillariophyceae	Melosirales	Hyalodiscaceae	Podosira	stelligera
Porosira glacialis	156689	phytoplankton	NA	Helcom	routineMonitoring	Chromista	Ochrophyta	Bacillariophyceae	Thalassiosirales	Thalassiosiraceae	Porosira	glacialis
Proboscia alata	149168	phytoplankton	NA	Helcom	routineMonitoring	Chromista	Ochrophyta	Bacillariophyceae	Rhizosoleniales	Rhizosoleniaceae	Proboscia	alata
Proboscia indica	345513	phytoplankton	NA	Helcom	routineMonitoring	Chromista	Ochrophyta	Bacillariophyceae	Rhizosoleniales	Rhizosoleniaceae	Proboscia	indica
Pseudo nitzschia americana	478556	phytoplankton	NA	RWS	routineMonitoring	Chromista	Ochrophyta	Bacillariophyceae	Bacillariales	Bacillariaceae	Pseudo-nitzschia	americana
Pseudo nitzschia australis	246604	phytoplankton	NA	RWS	routineMonitoring	Chromista	Ochrophyta	Bacillariophyceae	Bacillariales	Bacillariaceae	Pseudo-nitzschia	australis
Pseudo nitzschia calliantha	246605	phytoplankton	NA	Helcom	routineMonitoring	Chromista	Ochrophyta	Bacillariophyceae	Bacillariales	Bacillariaceae	Pseudo-nitzschia	calliantha
Pseudo nitzschia delicatissima	149153	phytoplankton	NA	Helcom	routineMonitoring	Chromista	Ochrophyta	Bacillariophyceae	Bacillariales	Bacillariaceae	Pseudo-nitzschia	delicatissima
Pseudo nitzschia fraudulenta	246606	phytoplankton	NA	RWS	routineMonitoring	Chromista	Ochrophyta	Bacillariophyceae	Bacillariales	Bacillariaceae	Pseudo-nitzschia	fraudulenta
Pseudo nitzschia granii	375883	phytoplankton	NA	RWS	routineMonitoring	Chromista	Ochrophyta	Bacillariophyceae	Bacillariales	Bacillariaceae	Pseudo-nitzschia	granii
Pseudo nitzschia heimii	411764	phytoplankton	NA	RWS	routineMonitoring	Chromista	Ochrophyta	Bacillariophyceae	Bacillariales	Bacillariaceae	Pseudo-nitzschia	heimii
Pseudo nitzschia pseudodelicatissima	156548	phytoplankton	NA	Helcom	routineMonitoring	Chromista	Ochrophyta	Bacillariophyceae	Bacillariales	Bacillariaceae	Pseudo-nitzschia	pseudodelicatissima
Pseudo nitzschia pungens	160528	phytoplankton	NA	Helcom	routineMonitoring	Chromista	Ochrophyta	Bacillariophyceae	Bacillariales	Bacillariaceae	Pseudo-nitzschia	pungens
Pseudo nitzschia seriata	149152	phytoplankton	NA	Helcom	routineMonitoring	Chromista	Ochrophyta	Bacillariophyceae	Bacillariales	Bacillariaceae	Pseudo-nitzschia	seriata
Pseudo nitzschia subpacifica	418222	phytoplankton	NA	RWS	routineMonitoring	Chromista	Ochrophyta	Bacillariophyceae	Bacillariales	Bacillariaceae	Pseudo-nitzschia	subpacifica
Pseudo nitzschia turgidula	246609	phytoplankton	NA	RWS	routineMonitoring	Chromista	Ochrophyta	Bacillariophyceae	Bacillariales	Bacillariaceae	Pseudo-nitzschia	turgidula
Pseudopodosira westii	577639	phytoplankton	NA	RWS	routineMonitoring	Chromista	Ochrophyta	Bacillariophyceae	Melosirales	Melosiraceae	Pseudopodosira	westii
Pseudosolenia calcar avis	163344	phytoplankton	NA	Helcom	routineMonitoring	Chromista	Ochrophyta	Bacillariophyceae	Rhizosoleniales	Rhizosoleniaceae	Pseudosolenia	calcar-avis
Pseudostaurosira parasitica	622459	phytoplankton	NA	Helcom	routineMonitoring	Chromista	Ochrophyta	Bacillariophyceae	Fragilariales	Fragilariaceae	Pseudostaurosira	parasitica
Ralfsiella minima	1322474	phytoplankton	NA	RWS	routineMonitoring	Chromista	Ochrophyta	Bacillariophyceae	Triceratiales	Triceratiaceae	Ralfsiella	minima
Rhabdonema arcuatum	157076	phytoplankton	NA	RWS	routineMonitoring	Chromista	Ochrophyta	Bacillariophyceae	Rhabdonematales	Rhabdonemataceae	Rhabdonema	arcuatum
Rhaphoneis amphiceros	149066	phytoplankton	NA	RWS	routineMonitoring	Chromista	Ochrophyta	Bacillariophyceae	Rhaponeidales	Rhaphoneidaceae	Rhaphoneis	amphiceros
Rhaphoneis minutissima	611858	phytoplankton	NA	RWS	routineMonitoring	Chromista	Ochrophyta	Bacillariophyceae	Rhaponeidales	Rhaphoneidaceae	Rhaphoneis	minutissima
Rhizosolenia delicatula	149114	phytoplankton	NA	RWS	routineMonitoring	Chromista	Ochrophyta	Bacillariophyceae	Rhizosoleniales	Rhizosoleniaceae	Rhizosolenia	delicatula
Rhizosolenia flaccida	160530	phytoplankton	NA	RWS	routineMonitoring	Chromista	Ochrophyta	Bacillariophyceae	Rhizosoleniales	Rhizosoleniaceae	Rhizosolenia	flaccida
Rhizosolenia fragilissima f fragilissima	985165	phytoplankton	NA	RWS	routineMonitoring	Chromista	Ochrophyta	Bacillariophyceae	Rhizosoleniales	Rhizosoleniaceae	Rhizosolenia	fragilissima
Rhizosolenia hebetata	149070	phytoplankton	NA	Helcom	routineMonitoring	Chromista	Ochrophyta	Bacillariophyceae	Rhizosoleniales	Rhizosoleniaceae	Rhizosolenia	hebetata
Rhizosolenia hebetata f hiemalis	196794	phytoplankton	NA	RWS	routineMonitoring	Chromista	Ochrophyta	Bacillariophyceae	Rhizosoleniales	Rhizosoleniaceae	Rhizosolenia	hebetata
Rhizosolenia hebetata f semispina	149071	phytoplankton	NA	Helcom	routineMonitoring	Chromista	Ochrophyta	Bacillariophyceae	Rhizosoleniales	Rhizosoleniaceae	Rhizosolenia	hebetata
Rhizosolenia imbricata	149116	phytoplankton	NA	Helcom	routineMonitoring	Chromista	Ochrophyta	Bacillariophyceae	Rhizosoleniales	Rhizosoleniaceae	Rhizosolenia	imbricata
Rhizosolenia indica	231887	phytoplankton	NA	RWS	routineMonitoring	Chromista	Ochrophyta	Bacillariophyceae	Rhizosoleniales	Rhizosoleniaceae	Rhizosolenia	indica
Rhizosolenia longiseta	163522	phytoplankton	NA	Helcom	routineMonitoring	Chromista	Ochrophyta	Bacillariophyceae	Rhizosoleniales	Rhizosoleniaceae	Rhizosolenia	longiseta
Rhizosolenia phuketensis	573582	phytoplankton	NA	RWS	routineMonitoring	Chromista	Ochrophyta	Bacillariophyceae	Rhizosoleniales	Rhizosoleniaceae	Rhizosolenia	phuketensis
Rhizosolenia pungens	149117	phytoplankton	NA	RWS	routineMonitoring	Chromista	Ochrophyta	Bacillariophyceae	Rhizosoleniales	Rhizosoleniaceae	Rhizosolenia	pungens
Rhizosolenia robusta	149311	phytoplankton	NA	RWS	routineMonitoring	Chromista	Ochrophyta	Bacillariophyceae	Rhizosoleniales	Rhizosoleniaceae	Rhizosolenia	robusta
Rhizosolenia robusta var robusta	978230	phytoplankton	NA	RWS	routineMonitoring	Chromista	Ochrophyta	Bacillariophyceae	Rhizosoleniales	Rhizosoleniaceae	Rhizosolenia	robusta
Rhizosolenia semispina	163348	phytoplankton	NA	RWS	routineMonitoring	Chromista	Ochrophyta	Bacillariophyceae	Rhizosoleniales	Rhizosoleniaceae	Rhizosolenia	semispina
Rhizosolenia setigera	149115	phytoplankton	NA	Helcom	routineMonitoring	Chromista	Ochrophyta	Bacillariophyceae	Rhizosoleniales	Rhizosoleniaceae	Rhizosolenia	setigera
Rhizosolenia setigera f pungens	547544	phytoplankton	NA	Helcom	routineMonitoring	Chromista	Ochrophyta	Bacillariophyceae	Rhizosoleniales	Rhizosoleniaceae	Rhizosolenia	setigera
Rhizosolenia shrubsolei	149165	phytoplankton	NA	RWS	routineMonitoring	Chromista	Ochrophyta	Bacillariophyceae	Rhizosoleniales	Rhizosoleniaceae	Rhizosolenia	shrubsolei
Rhizosolenia similoides	160531	phytoplankton	NA	RWS	routineMonitoring	Chromista	Ochrophyta	Bacillariophyceae	Rhizosoleniales	Rhizosoleniaceae	Rhizosolenia	similoides
Rhizosolenia stolterfothii	149224	phytoplankton	NA	RWS	routineMonitoring	Chromista	Ochrophyta	Bacillariophyceae	Rhizosoleniales	Rhizosoleniaceae	Rhizosolenia	stolterfothii
Rhizosolenia styliformis	149629	phytoplankton	NA	Helcom	routineMonitoring	Chromista	Ochrophyta	Bacillariophyceae	Rhizosoleniales	Rhizosoleniaceae	Rhizosolenia	styliformis
Rhoicosphenia abbreviata	175794	phytoplankton	NA	Helcom	routineMonitoring	Chromista	Ochrophyta	Bacillariophyceae	Cymbellales	Rhoicospheniaceae	Rhoicosphenia	abbreviata
Roperia tesselata	149105	phytoplankton	NA	Helcom	routineMonitoring	Chromista	Ochrophyta	Bacillariophyceae	Coscinodiscales	Hemidiscaceae	Roperia	tesselata
Skeletonema costatum	149074	phytoplankton	NA	RWS	routineMonitoring	Chromista	Ochrophyta	Bacillariophyceae	Thalassiosirales	Skeletonemaceae	Skeletonema	costatum
Skeletonema dohrnii	489112	phytoplankton	NA	Kooistra et al. 2008	scientific cruise	Chromista	Ochrophyta	Bacillariophyceae	Thalassiosirales	Skeletonemaceae	Skeletonema	dohrnii
Skeletonema marinoi	376667	phytoplankton	NA	Helcom	routineMonitoring	Chromista	Ochrophyta	Bacillariophyceae	Thalassiosirales	Skeletonemaceae	Skeletonema	marinoi
Skeletonema potamos	163390	phytoplankton	NA	Helcom	routineMonitoring	Chromista	Ochrophyta	Bacillariophyceae	Thalassiosirales	Skeletonemaceae	Skeletonema	potamos
Skeletonema subsalsum	149075	phytoplankton	NA	Helcom	routineMonitoring	Chromista	Ochrophyta	Bacillariophyceae	Thalassiosirales	Skeletonemaceae	Skeletonema	subsalsum
Stauroneis membranacea	149316	phytoplankton	NA	RWS	routineMonitoring	Chromista	Ochrophyta	Bacillariophyceae	Naviculales	Stauroneidaceae	Stauroneis	membranacea
Staurosira construens var binodis	175932	phytoplankton	NA	Helcom	routineMonitoring	Chromista	Ochrophyta	Bacillariophyceae	Fragilariales	Fragilariaceae	Staurosira	construens
Staurosira construens var construens	175930	phytoplankton	NA	Helcom	routineMonitoring	Chromista	Ochrophyta	Bacillariophyceae	Fragilariales	Fragilariaceae	Staurosira	construens
Staurosira venter	668408	phytoplankton	NA	Helcom	routineMonitoring	Chromista	Ochrophyta	Bacillariophyceae	Fragilariales	Fragilariaceae	Staurosira	venter
Stellarima stellaris	149653	phytoplankton	NA	Helcom	routineMonitoring	Chromista	Ochrophyta	Bacillariophyceae	Coscinodiscales	Coscinodiscaceae	Stellarima	stellaris
Stephanodiscus binderanus	163403	phytoplankton	NA	Helcom	routineMonitoring	Chromista	Ochrophyta	Bacillariophyceae	Thalassiosirales	Stephanodiscaceae	Stephanodiscus	binderanus
Stephanodiscus hantzschii	149080	phytoplankton	NA	Helcom	routineMonitoring	Chromista	Ochrophyta	Bacillariophyceae	Thalassiosirales	Stephanodiscaceae	Stephanodiscus	hantzschii
Stephanodiscus minutulus	163427	phytoplankton	NA	Helcom	routineMonitoring	Chromista	Ochrophyta	Bacillariophyceae	Thalassiosirales	Stephanodiscaceae	Stephanodiscus	minutulus
Stephanodiscus neoastraea	163433	phytoplankton	NA	Helcom	routineMonitoring	Chromista	Ochrophyta	Bacillariophyceae	Thalassiosirales	Stephanodiscaceae	Stephanodiscus	neoastraea
Stephanodiscus parvus	149083	phytoplankton	NA	Helcom	routineMonitoring	Chromista	Ochrophyta	Bacillariophyceae	Thalassiosirales	Stephanodiscaceae	Stephanodiscus	parvus
Stephanodiscus rotula	163435	phytoplankton	NA	Helcom	routineMonitoring	Chromista	Ochrophyta	Bacillariophyceae	Thalassiosirales	Stephanodiscaceae	Stephanodiscus	rotula
Stephanopyxis palmeriana	231888	phytoplankton	NA	RWS	routineMonitoring	Chromista	Ochrophyta	Bacillariophyceae	Melosirales	Stephanopyxidaceae	Stephanopyxis	palmeriana
Stephanopyxis turris	149631	phytoplankton	NA	Helcom	routineMonitoring	Chromista	Ochrophyta	Bacillariophyceae	Melosirales	Stephanopyxidaceae	Stephanopyxis	turris
Striatella unipunctata	149177	phytoplankton	NA	Helcom	routineMonitoring	Chromista	Ochrophyta	Bacillariophyceae	Striatellales	Striatellaceae	Striatella	unipunctata
Subsilicea fragilarioides	345526	phytoplankton	NA	RWS	routineMonitoring	Chromista	Ochrophyta	Bacillariophyceae	Hemiaulales	Bellerocheaceae	Subsilicea	fragilarioides
Surirella biseriata	149611	phytoplankton	NA	Helcom	routineMonitoring	Chromista	Ochrophyta	Bacillariophyceae	Surirellales	Surirellaceae	Surirella	biseriata
Surirella capronii	176063	phytoplankton	NA	Helcom	routineMonitoring	Chromista	Ochrophyta	Bacillariophyceae	Surirellales	Surirellaceae	Surirella	capronii
Surirella crumena	149085	phytoplankton	NA	Helcom	routineMonitoring	Chromista	Ochrophyta	Bacillariophyceae	Surirellales	Surirellaceae	Surirella	crumena
Surirella minuta	176078	phytoplankton	NA	Helcom	routineMonitoring	Chromista	Ochrophyta	Bacillariophyceae	Surirellales	Surirellaceae	Surirella	minuta
Surirella robusta	176193	phytoplankton	NA	Helcom	routineMonitoring	Chromista	Ochrophyta	Bacillariophyceae	Surirellales	Surirellaceae	Surirella	robusta
Syndendrium diadema	163042	phytoplankton	NA	RWS	routineMonitoring	Chromista	Ochrophyta	Bacillariophyceae	NA	NA	Syndendrium	diadema
Synedra acus f acus	985525	phytoplankton	NA	RWS	routineMonitoring	Chromista	Ochrophyta	Bacillariophyceae	Fragilariales	Fragilariaceae	Synedra	acus
Synedra acus var acus	176209	phytoplankton	NA	Helcom	routineMonitoring	Chromista	Ochrophyta	Bacillariophyceae	Fragilariales	Fragilariaceae	Synedra	acus
Synedra nitzschioides f nitzschioides	985570	phytoplankton	NA	RWS	routineMonitoring	Chromista	Ochrophyta	Bacillariophyceae	Fragilariales	Fragilariaceae	Synedra	nitzschioides
Synedra ulna	149187	phytoplankton	NA	Helcom	routineMonitoring	Chromista	Ochrophyta	Bacillariophyceae	Fragilariales	Fragilariaceae	Synedra	ulna
Tabellaria fenestrata	149334	phytoplankton	NA	Helcom	routineMonitoring	Chromista	Ochrophyta	Bacillariophyceae	Tabellariales	Tabellariaceae	Tabellaria	fenestrata
Tabellaria flocculosa	157080	phytoplankton	NA	Helcom	routineMonitoring	Chromista	Ochrophyta	Bacillariophyceae	Tabellariales	Tabellariaceae	Tabellaria	flocculosa
Tabellaria flocculosa var asterionelloides	578550	phytoplankton	NA	Helcom	routineMonitoring	Chromista	Ochrophyta	Bacillariophyceae	Tabellariales	Tabellariaceae	Tabellaria	flocculosa
Tabularia fasciculata	157061	phytoplankton	NA	Helcom	routineMonitoring	Chromista	Ochrophyta	Bacillariophyceae	Fragilariales	Fragilariaceae	Tabularia	fasciculata
Thalassionema frauenfeldii	555052	phytoplankton	NA	Helcom	routineMonitoring	Chromista	Ochrophyta	Bacillariophyceae	Thalassionematales	Thalassionemataceae	Thalassionema	frauenfeldii
Thalassionema nitzschioides	149093	phytoplankton	NA	Helcom	routineMonitoring	Chromista	Ochrophyta	Bacillariophyceae	Thalassionematales	Thalassionemataceae	Thalassionema	nitzschioides
Thalassiosira angulata	148913	phytoplankton	NA	Chappell et al. 2013	routineMonitoring	Chromista	Ochrophyta	Bacillariophyceae	Thalassiosirales	Thalassiosiraceae	Thalassiosira	angulata
Thalassiosira anguste lineata	148914	phytoplankton	NA	Chappell et al. 2013	routineMonitoring	Chromista	Ochrophyta	Bacillariophyceae	Thalassiosirales	Thalassiosiraceae	Thalassiosira	anguste-lineata
Thalassiosira baltica	156690	phytoplankton	NA	Chappell et al. 2013	routineMonitoring	Chromista	Ochrophyta	Bacillariophyceae	Thalassiosirales	Thalassiosiraceae	Thalassiosira	baltica
Thalassiosira baltica var batava	979039	phytoplankton	NA	Chappell et al. 2013	routineMonitoring	Chromista	Ochrophyta	Bacillariophyceae	Thalassiosirales	Thalassiosiraceae	Thalassiosira	baltica
Thalassiosira constricta	345531	phytoplankton	NA	Chappell et al. 2013	routineMonitoring	Chromista	Ochrophyta	Bacillariophyceae	Thalassiosirales	Thalassiosiraceae	Thalassiosira	constricta
Thalassiosira curviseriata	345532	phytoplankton	NA	Chappell et al. 2013	scientific cruise	Chromista	Ochrophyta	Bacillariophyceae	Thalassiosirales	Thalassiosiraceae	Thalassiosira	curviseriata
Thalassiosira decipiens	148919	phytoplankton	NA	Chappell et al. 2013	routineMonitoring	Chromista	Ochrophyta	Bacillariophyceae	Thalassiosirales	Thalassiosiraceae	Thalassiosira	decipiens
Thalassiosira delicatula	555264	phytoplankton	NA	Chappell et al. 2013	routineMonitoring	Chromista	Ochrophyta	Bacillariophyceae	Thalassiosirales	Thalassiosiraceae	Thalassiosira	delicatula
Thalassiosira eccentrica	148922	phytoplankton	NA	Chappell et al. 2013	routineMonitoring	Chromista	Ochrophyta	Bacillariophyceae	Thalassiosirales	Thalassiosiraceae	Thalassiosira	eccentrica
Thalassiosira fallax	149160	phytoplankton	NA	Chappell et al. 2013	routineMonitoring	Chromista	Ochrophyta	Bacillariophyceae	Thalassiosirales	Thalassiosiraceae	Thalassiosira	fallax
Thalassiosira gravida	149102	phytoplankton	NA	Chappell et al. 2013	routineMonitoring	Chromista	Ochrophyta	Bacillariophyceae	Thalassiosirales	Thalassiosiraceae	Thalassiosira	gravida
Thalassiosira hendeyi	148923	phytoplankton	NA	Chappell et al. 2013	routineMonitoring	Chromista	Ochrophyta	Bacillariophyceae	Thalassiosirales	Thalassiosiraceae	Thalassiosira	hendeyi
Thalassiosira hyalina	149100	phytoplankton	NA	Chappell et al. 2013	routineMonitoring	Chromista	Ochrophyta	Bacillariophyceae	Thalassiosirales	Thalassiosiraceae	Thalassiosira	hyalina
Thalassiosira hyperborea	163491	phytoplankton	NA	Chappell et al. 2013	routineMonitoring	Chromista	Ochrophyta	Bacillariophyceae	Thalassiosirales	Thalassiosiraceae	Thalassiosira	hyperborea
Thalassiosira hyperborea var pelagica	163499	phytoplankton	NA	Chappell et al. 2013	routineMonitoring	Chromista	Ochrophyta	Bacillariophyceae	Thalassiosirales	Thalassiosiraceae	Thalassiosira	hyperborea
Thalassiosira lacustris	163494	phytoplankton	NA	Chappell et al. 2013	routineMonitoring	Chromista	Ochrophyta	Bacillariophyceae	Thalassiosirales	Thalassiosiraceae	Thalassiosira	lacustris
Thalassiosira leptopus	149103	phytoplankton	NA	Chappell et al. 2013	routineMonitoring	Chromista	Ochrophyta	Bacillariophyceae	Thalassiosirales	Thalassiosiraceae	Thalassiosira	leptopus
Thalassiosira levanderi	149308	phytoplankton	NA	Chappell et al. 2013	routineMonitoring	Chromista	Ochrophyta	Bacillariophyceae	Thalassiosirales	Thalassiosiraceae	Thalassiosira	levanderi
Thalassiosira lundiana	495542	phytoplankton	NA	Chappell et al. 2013	scientific cruise	Chromista	Ochrophyta	Bacillariophyceae	Thalassiosirales	Thalassiosiraceae	Thalassiosira	lundiana
Thalassiosira minima	148925	phytoplankton	NA	Chappell et al. 2013	routineMonitoring	Chromista	Ochrophyta	Bacillariophyceae	Thalassiosirales	Thalassiosiraceae	Thalassiosira	minima
Thalassiosira nordenskioeldii	148931	phytoplankton	NA	Chappell et al. 2013	routineMonitoring	Chromista	Ochrophyta	Bacillariophyceae	Thalassiosirales	Thalassiosiraceae	Thalassiosira	nordenskioeldii
Thalassiosira profunda	577742	phytoplankton	NA	Chappell et al. 2013	scientific cruise	Chromista	Ochrophyta	Bacillariophyceae	Thalassiosirales	Thalassiosiraceae	Thalassiosira	profunda
Thalassiosira proschkinae	148933	phytoplankton	NA	Chappell et al. 2013	routineMonitoring	Chromista	Ochrophyta	Bacillariophyceae	Thalassiosirales	Thalassiosiraceae	Thalassiosira	proschkinae
Thalassiosira pseudonana	148934	phytoplankton	NA	Chappell et al. 2013	routineMonitoring	Chromista	Ochrophyta	Bacillariophyceae	Thalassiosirales	Thalassiosiraceae	Thalassiosira	pseudonana
Thalassiosira punctigera	148936	phytoplankton	NA	Chappell et al. 2013	routineMonitoring	Chromista	Ochrophyta	Bacillariophyceae	Thalassiosirales	Thalassiosiraceae	Thalassiosira	punctigera
Thalassiosira rotula	148942	phytoplankton	NA	Chappell et al. 2013	routineMonitoring	Chromista	Ochrophyta	Bacillariophyceae	Thalassiosirales	Thalassiosiraceae	Thalassiosira	rotula
Thalassiosira subtilis	149101	phytoplankton	NA	Chappell et al. 2013	routineMonitoring	Chromista	Ochrophyta	Bacillariophyceae	Thalassiosirales	Thalassiosiraceae	Thalassiosira	subtilis
Thalassiosira tenera	345550	phytoplankton	NA	Chappell et al. 2013	scientific cruise	Chromista	Ochrophyta	Bacillariophyceae	Thalassiosirales	Thalassiosiraceae	Thalassiosira	tenera
Thalassiothrix longissima	157083	phytoplankton	NA	Helcom	routineMonitoring	Chromista	Ochrophyta	Bacillariophyceae	Thalassionematales	Thalassionemataceae	Thalassiothrix	longissima
Trachyneis aspera	149147	phytoplankton	NA	RWS	routineMonitoring	Chromista	Ochrophyta	Bacillariophyceae	Naviculales	Naviculaceae	Trachyneis	aspera
Triceratium favus	149170	phytoplankton	NA	RWS	routineMonitoring	Chromista	Ochrophyta	Bacillariophyceae	Triceratiales	Triceratiaceae	Triceratium	favus
Trieres mobiliensis	839991	phytoplankton	NA	Helcom	routineMonitoring	Chromista	Ochrophyta	Bacillariophyceae	Triceratiales	Triceratiaceae	Trieres	mobiliensis
Trieres regia	839996	phytoplankton	NA	Helcom	routineMonitoring	Chromista	Ochrophyta	Bacillariophyceae	Triceratiales	Triceratiaceae	Trieres	regia
Trigonium alternans	699394	phytoplankton	NA	RWS	routineMonitoring	Chromista	Ochrophyta	Bacillariophyceae	Biddulphiales	Biddulphiaceae	Trigonium	alternans
Tripodiscus argus	162834	phytoplankton	NA	RWS	routineMonitoring	Chromista	Ochrophyta	Bacillariophyceae	Coscinodiscales	Aulacodiscaceae	Tripodiscus	argus
Tropidoneis lepidoptera	149519	phytoplankton	NA	RWS	routineMonitoring	Chromista	Ochrophyta	Bacillariophyceae	Lithodesmiales	Lithodesmiaceae	Tropidoneis	lepidoptera
Tryblionella compressa	447746	phytoplankton	NA	RWS	routineMonitoring	Chromista	Ochrophyta	Bacillariophyceae	Bacillariales	Bacillariaceae	Tryblionella	compressa
Ulnaria delicatissima	467133	phytoplankton	NA	Helcom	routineMonitoring	Chromista	Ochrophyta	Bacillariophyceae	Fragilariales	Fragilariaceae	Ulnaria	delicatissima
Ulnaria delicatissima var angustissima	467134	phytoplankton	NA	Helcom	routineMonitoring	Chromista	Ochrophyta	Bacillariophyceae	Fragilariales	Fragilariaceae	Ulnaria	delicatissima
Vibrio paxillifer	163728	phytoplankton	NA	RWS	routineMonitoring	Chromista	Ochrophyta	Bacillariophyceae	NA	NA	Vibrio	paxillifer
Zygoceros rhombus	163288	phytoplankton	NA	RWS	routineMonitoring	Chromista	Ochrophyta	Bacillariophyceae	NA	NA	Zygoceros	rhombus
Zygoceros surirella	179790	phytoplankton	NA	RWS	routineMonitoring	Chromista	Ochrophyta	Bacillariophyceae	NA	NA	Zygoceros	surirella
Cryptochlora perforans	376355	mixoplankton	CM	Leles et al. 2019	review	Chromista	Cercozoa	Chlorarachnea	Chlorachniida	Chlorarachniaceae	Cryptochlora	perforans
Lotharella oceanica	495715	mixoplankton	CM	Leles et al. 2019	review	Chromista	Cercozoa	Chlorarachnea	Chlorachniida	Chlorarachniaceae	Lotharella	oceanica
Tetraselmis cordiformis	248171	phytoplankton	NA	Helcom	routineMonitoring	Plantae	Chlorophyta	Chlorodendrophyceae	Chlorodendrales	Chlorodendraceae	Tetraselmis	cordiformis
Tetraselmis marina	376158	phytoplankton	NA	RWS	routineMonitoring	Plantae	Chlorophyta	Chlorodendrophyceae	Chlorodendrales	Chlorodendraceae	Tetraselmis	marina
Acutodesmus acutiformis	840479	phytoplankton	NA	Helcom	routineMonitoring	Plantae	Chlorophyta	Chlorophyceae	Sphaeropleales	Scenedesmaceae	Acutodesmus	acutiformis
Acutodesmus obliquus	623575	phytoplankton	NA	Helcom	routineMonitoring	Plantae	Chlorophyta	Chlorophyceae	Sphaeropleales	Scenedesmaceae	Acutodesmus	obliquus
Ankistrodesmus falcatus	163490	phytoplankton	NA	Helcom	routineMonitoring	Plantae	Chlorophyta	Chlorophyceae	Sphaeropleales	Selenastraceae	Ankistrodesmus	falcatus
Ankistrodesmus fusiformis	608578	phytoplankton	NA	Helcom	routineMonitoring	Plantae	Chlorophyta	Chlorophyceae	Sphaeropleales	Selenastraceae	Ankistrodesmus	fusiformis
Ankyra judayi	572080	phytoplankton	NA	Helcom	routineMonitoring	Plantae	Chlorophyta	Chlorophyceae	Sphaeropleales	Characiaceae	Ankyra	judayi
Chlamydocapsa ampla	608478	phytoplankton	NA	Helcom	routineMonitoring	Plantae	Chlorophyta	Chlorophyceae	Chlamydomonadales	Palmellopsidaceae	Chlamydocapsa	ampla
Chlorogonium maximum	578342	phytoplankton	NA	Helcom	routineMonitoring	Plantae	Chlorophyta	Chlorophyceae	Volvocales	Haematococcaceae	Chlorogonium	maximum
Chlorogonium minimum	608429	phytoplankton	NA	Helcom	routineMonitoring	Plantae	Chlorophyta	Chlorophyceae	Volvocales	Haematococcaceae	Chlorogonium	minimum
Coelastrum astroideum	160551	phytoplankton	NA	Helcom	routineMonitoring	Plantae	Chlorophyta	Chlorophyceae	Sphaeropleales	Scenedesmaceae	Coelastrum	astroideum
Coelastrum microporum	163975	phytoplankton	NA	Helcom	routineMonitoring	Plantae	Chlorophyta	Chlorophyceae	Sphaeropleales	Scenedesmaceae	Coelastrum	microporum
Coelastrum pseudomicroporum	578217	phytoplankton	NA	Helcom	routineMonitoring	Plantae	Chlorophyta	Chlorophyceae	Sphaeropleales	Scenedesmaceae	Coelastrum	pseudomicroporum
Coelastrum sphaericum	164063	phytoplankton	NA	Helcom	routineMonitoring	Plantae	Chlorophyta	Chlorophyceae	Sphaeropleales	Scenedesmaceae	Coelastrum	sphaericum
Coenocystis planctonica	616612	phytoplankton	NA	Helcom	routineMonitoring	Plantae	Chlorophyta	Chlorophyceae	Sphaeropleales	Radiococcaceae	Coenocystis	planctonica
Desmodesmus abundans	612498	phytoplankton	NA	Helcom	routineMonitoring	Plantae	Chlorophyta	Chlorophyceae	Sphaeropleales	Scenedesmaceae	Desmodesmus	abundans
Desmodesmus armatus	612499	phytoplankton	NA	Helcom	routineMonitoring	Plantae	Chlorophyta	Chlorophyceae	Sphaeropleales	Scenedesmaceae	Desmodesmus	armatus
Desmodesmus armatus var armatus	1304622	phytoplankton	NA	Helcom	routineMonitoring	Plantae	Chlorophyta	Chlorophyceae	Sphaeropleales	Scenedesmaceae	Desmodesmus	armatus
Desmodesmus armatus var bicaudatus	672032	phytoplankton	NA	Helcom	routineMonitoring	Plantae	Chlorophyta	Chlorophyceae	Sphaeropleales	Scenedesmaceae	Desmodesmus	armatus
Desmodesmus armatus var spinosus	675366	phytoplankton	NA	Helcom	routineMonitoring	Plantae	Chlorophyta	Chlorophyceae	Sphaeropleales	Scenedesmaceae	Desmodesmus	armatus
Desmodesmus bicaudatus	838103	phytoplankton	NA	RWS	routineMonitoring	Plantae	Chlorophyta	Chlorophyceae	Sphaeropleales	Scenedesmaceae	Desmodesmus	bicaudatus
Desmodesmus bicellularis	249712	phytoplankton	NA	Helcom	routineMonitoring	Plantae	Chlorophyta	Chlorophyceae	Sphaeropleales	Scenedesmaceae	Desmodesmus	bicellularis
Desmodesmus brasiliensis	612500	phytoplankton	NA	Helcom	routineMonitoring	Plantae	Chlorophyta	Chlorophyceae	Sphaeropleales	Scenedesmaceae	Desmodesmus	brasiliensis
Desmodesmus communis	576237	phytoplankton	NA	Helcom	routineMonitoring	Plantae	Chlorophyta	Chlorophyceae	Sphaeropleales	Scenedesmaceae	Desmodesmus	communis
Desmodesmus costato granulatus	555806	phytoplankton	NA	Helcom	routineMonitoring	Plantae	Chlorophyta	Chlorophyceae	Sphaeropleales	Scenedesmaceae	Desmodesmus	costatogranulatus
Desmodesmus denticulatus	612501	phytoplankton	NA	Helcom	routineMonitoring	Plantae	Chlorophyta	Chlorophyceae	Sphaeropleales	Scenedesmaceae	Desmodesmus	denticulatus
Desmodesmus denticulatus var denticulatus	1304623	phytoplankton	NA	Helcom	routineMonitoring	Plantae	Chlorophyta	Chlorophyceae	Sphaeropleales	Scenedesmaceae	Desmodesmus	denticulatus
Desmodesmus denticulatus var linearis	672034	phytoplankton	NA	Helcom	routineMonitoring	Plantae	Chlorophyta	Chlorophyceae	Sphaeropleales	Scenedesmaceae	Desmodesmus	denticulatus
Desmodesmus dispar	612502	phytoplankton	NA	Helcom	routineMonitoring	Plantae	Chlorophyta	Chlorophyceae	Sphaeropleales	Scenedesmaceae	Desmodesmus	dispar
Desmodesmus hystrix	612503	phytoplankton	NA	Helcom	routineMonitoring	Plantae	Chlorophyta	Chlorophyceae	Sphaeropleales	Scenedesmaceae	Desmodesmus	hystrix
Desmodesmus intermedius	612504	phytoplankton	NA	Helcom	routineMonitoring	Plantae	Chlorophyta	Chlorophyceae	Sphaeropleales	Scenedesmaceae	Desmodesmus	intermedius
Desmodesmus lefevrei	612506	phytoplankton	NA	RWS	routineMonitoring	Plantae	Chlorophyta	Chlorophyceae	Sphaeropleales	Scenedesmaceae	Desmodesmus	lefevrei
Desmodesmus maximus	249713	phytoplankton	NA	Helcom	routineMonitoring	Plantae	Chlorophyta	Chlorophyceae	Sphaeropleales	Scenedesmaceae	Desmodesmus	maximus
Desmodesmus opoliensis	612508	phytoplankton	NA	Helcom	routineMonitoring	Plantae	Chlorophyta	Chlorophyceae	Sphaeropleales	Scenedesmaceae	Desmodesmus	opoliensis
Desmodesmus opoliensis var opoliensis	1304624	phytoplankton	NA	Helcom	routineMonitoring	Plantae	Chlorophyta	Chlorophyceae	Sphaeropleales	Scenedesmaceae	Desmodesmus	opoliensis
Desmodesmus protuberans	612511	phytoplankton	NA	Helcom	routineMonitoring	Plantae	Chlorophyta	Chlorophyceae	Sphaeropleales	Scenedesmaceae	Desmodesmus	protuberans
Desmodesmus serratus	612513	phytoplankton	NA	Helcom	routineMonitoring	Plantae	Chlorophyta	Chlorophyceae	Sphaeropleales	Scenedesmaceae	Desmodesmus	serratus
Desmodesmus spinosus	612514	phytoplankton	NA	Helcom	routineMonitoring	Plantae	Chlorophyta	Chlorophyceae	Sphaeropleales	Scenedesmaceae	Desmodesmus	spinosus
Eudorina elegans	390665	phytoplankton	NA	Helcom	routineMonitoring	Plantae	Chlorophyta	Chlorophyceae	Chlamydomonadales	Volvocaceae	Eudorina	elegans
Eudorina unicocca	616522	phytoplankton	NA	Helcom	routineMonitoring	Plantae	Chlorophyta	Chlorophyceae	Chlamydomonadales	Volvocaceae	Eudorina	unicocca
Fusola viridis	661077	phytoplankton	NA	Helcom	routineMonitoring	Plantae	Chlorophyta	Chlorophyceae	Chlamydomonadales	Cylindrocapsaceae	Fusola	viridis
Golenkinia radiata	164095	phytoplankton	NA	Helcom	routineMonitoring	Plantae	Chlorophyta	Chlorophyceae	Sphaeropleales	Neochloridaceae	Golenkinia	radiata
Gonium pectorale	577672	phytoplankton	NA	Helcom	routineMonitoring	Plantae	Chlorophyta	Chlorophyceae	Volvocales	Goniaceae	Gonium	pectorale
Hariotina reticulata	616367	phytoplankton	NA	Helcom	routineMonitoring	Plantae	Chlorophyta	Chlorophyceae	Sphaeropleales	Scenedesmaceae	Hariotina	reticulata
Kirchneriella lunaris	164075	phytoplankton	NA	Helcom	routineMonitoring	Plantae	Chlorophyta	Chlorophyceae	Sphaeropleales	Selenastraceae	Kirchneriella	lunaris
Kirchneriella obesa	164070	phytoplankton	NA	Helcom	routineMonitoring	Plantae	Chlorophyta	Chlorophyceae	Sphaeropleales	Selenastraceae	Kirchneriella	obesa
Lacunastrum gracillimum	624469	phytoplankton	NA	Helcom	routineMonitoring	Plantae	Chlorophyta	Chlorophyceae	Sphaeropleales	Hydrodictyaceae	Lacunastrum	gracillimum
Lanceola spatulifera	618770	phytoplankton	NA	Helcom	routineMonitoring	Plantae	Chlorophyta	Chlorophyceae	Sphaeropleales	Characiaceae	Lanceola	spatulifera
Lobocystis planctonica	616373	phytoplankton	NA	Helcom	routineMonitoring	Plantae	Chlorophyta	Chlorophyceae	Chlorophyceae incertae sedis	NA	Lobocystis	planctonica
Monactinus simplex	621192	phytoplankton	NA	Helcom	routineMonitoring	Plantae	Chlorophyta	Chlorophyceae	Sphaeropleales	Hydrodictyaceae	Monactinus	simplex
Monoraphidium arcuatum	558764	phytoplankton	NA	Helcom	routineMonitoring	Plantae	Chlorophyta	Chlorophyceae	Sphaeropleales	Selenastraceae	Monoraphidium	arcuatum
Monoraphidium contortum	160591	phytoplankton	NA	Helcom	routineMonitoring	Plantae	Chlorophyta	Chlorophyceae	Sphaeropleales	Selenastraceae	Monoraphidium	contortum
Monoraphidium convolutum	160592	phytoplankton	NA	Helcom	routineMonitoring	Plantae	Chlorophyta	Chlorophyceae	Sphaeropleales	Selenastraceae	Monoraphidium	convolutum
Monoraphidium dybowskii	622807	phytoplankton	NA	Helcom	routineMonitoring	Plantae	Chlorophyta	Chlorophyceae	Sphaeropleales	Selenastraceae	Monoraphidium	dybowskii
Monoraphidium griffithii	248134	phytoplankton	NA	Helcom	routineMonitoring	Plantae	Chlorophyta	Chlorophyceae	Sphaeropleales	Selenastraceae	Monoraphidium	griffithii
Monoraphidium komarkovae	163100	phytoplankton	NA	Helcom	routineMonitoring	Plantae	Chlorophyta	Chlorophyceae	Sphaeropleales	Selenastraceae	Monoraphidium	komarkovae
Monoraphidium minutum	163101	phytoplankton	NA	Helcom	routineMonitoring	Plantae	Chlorophyta	Chlorophyceae	Sphaeropleales	Selenastraceae	Monoraphidium	minutum
Monoraphidium mirabile	248135	phytoplankton	NA	Helcom	routineMonitoring	Plantae	Chlorophyta	Chlorophyceae	Sphaeropleales	Selenastraceae	Monoraphidium	mirabile
Mychonastes elegans	578226	phytoplankton	NA	Helcom	routineMonitoring	Plantae	Chlorophyta	Chlorophyceae	Chlamydomonadales	Scotiellocystoidaceae	Mychonastes	elegans
Mychonastes jurisii	624375	phytoplankton	NA	Helcom	routineMonitoring	Plantae	Chlorophyta	Chlorophyceae	Chlamydomonadales	Scotiellocystoidaceae	Mychonastes	jurisii
Neocystis ovalis	618663	phytoplankton	NA	Helcom	routineMonitoring	Plantae	Chlorophyta	Chlorophyceae	Sphaeropleales	Radiococcaceae	Neocystis	ovalis
Pandorina morum	577877	phytoplankton	NA	Helcom	routineMonitoring	Plantae	Chlorophyta	Chlorophyceae	Chlamydomonadales	Volvocaceae	Pandorina	morum
Parapediastrum biradiatum	577885	phytoplankton	NA	Helcom	routineMonitoring	Plantae	Chlorophyta	Chlorophyceae	Sphaeropleales	Hydrodictyaceae	Parapediastrum	biradiatum
Pediastrum angulosum	409685	phytoplankton	NA	Helcom	routineMonitoring	Plantae	Chlorophyta	Chlorophyceae	Sphaeropleales	Hydrodictyaceae	Pediastrum	angulosum
Pediastrum angulosum var angulosum	1335215	phytoplankton	NA	Helcom	routineMonitoring	Plantae	Chlorophyta	Chlorophyceae	Sphaeropleales	Hydrodictyaceae	Pediastrum	angulosum
Pediastrum duplex	164061	phytoplankton	NA	Helcom	routineMonitoring	Plantae	Chlorophyta	Chlorophyceae	Sphaeropleales	Hydrodictyaceae	Pediastrum	duplex
Pediastrum duplex var duplex	1304625	phytoplankton	NA	Helcom	routineMonitoring	Plantae	Chlorophyta	Chlorophyceae	Sphaeropleales	Hydrodictyaceae	Pediastrum	duplex
Pediastrum integrum	164060	phytoplankton	NA	Helcom	routineMonitoring	Plantae	Chlorophyta	Chlorophyceae	Sphaeropleales	Hydrodictyaceae	Pediastrum	integrum
Planctococcus sphaerocystiformis	618773	phytoplankton	NA	Helcom	routineMonitoring	Plantae	Chlorophyta	Chlorophyceae	Tetrasporales	Sphaerocystidaceae	Planctococcus	sphaerocystiformis
Planktosphaeria gelatinosa	572071	phytoplankton	NA	Helcom	routineMonitoring	Plantae	Chlorophyta	Chlorophyceae	Sphaeropleales	Schizochlamydaceae	Planktosphaeria	gelatinosa
Pseudopediastrum boryanum	621601	phytoplankton	NA	Helcom	routineMonitoring	Plantae	Chlorophyta	Chlorophyceae	Sphaeropleales	Hydrodictyaceae	Pseudopediastrum	boryanum
Pseudopediastrum boryanum var boryanum	1304626	phytoplankton	NA	Helcom	routineMonitoring	Plantae	Chlorophyta	Chlorophyceae	Sphaeropleales	Hydrodictyaceae	Pseudopediastrum	boryanum
Pseudopediastrum boryanum var longicorne	846302	phytoplankton	NA	Helcom	routineMonitoring	Plantae	Chlorophyta	Chlorophyceae	Sphaeropleales	Hydrodictyaceae	Pseudopediastrum	boryanum
Pseudopediastrum kawraiskyi	621602	phytoplankton	NA	Helcom	routineMonitoring	Plantae	Chlorophyta	Chlorophyceae	Sphaeropleales	Hydrodictyaceae	Pseudopediastrum	kawraiskyi
Pseudosphaerocystis lacustris	592874	phytoplankton	NA	Helcom	routineMonitoring	Plantae	Chlorophyta	Chlorophyceae	Chlamydomonadales	Palmellopsidaceae	Pseudosphaerocystis	lacustris
Raphidocelis danubiana	616378	phytoplankton	NA	Helcom	routineMonitoring	Plantae	Chlorophyta	Chlorophyceae	Sphaeropleales	Selenastraceae	Raphidocelis	danubiana
Raphidocelis sigmoidea	617246	phytoplankton	NA	Helcom	routineMonitoring	Plantae	Chlorophyta	Chlorophyceae	Sphaeropleales	Selenastraceae	Raphidocelis	sigmoidea
Scenedesmus acuminatus	162928	phytoplankton	NA	RWS	routineMonitoring	Plantae	Chlorophyta	Chlorophyceae	Sphaeropleales	Scenedesmaceae	Scenedesmus	acuminatus
Scenedesmus apiculatus	626622	phytoplankton	NA	Helcom	routineMonitoring	Plantae	Chlorophyta	Chlorophyceae	Sphaeropleales	Scenedesmaceae	Scenedesmus	apiculatus
Scenedesmus arcuatus	164076	phytoplankton	NA	Helcom	routineMonitoring	Plantae	Chlorophyta	Chlorophyceae	Sphaeropleales	Scenedesmaceae	Scenedesmus	arcuatus
Scenedesmus arcuatus var arcuatus	1304627	phytoplankton	NA	Helcom	routineMonitoring	Plantae	Chlorophyta	Chlorophyceae	Sphaeropleales	Scenedesmaceae	Scenedesmus	arcuatus
Scenedesmus brevispina	622681	phytoplankton	NA	RWS	routineMonitoring	Plantae	Chlorophyta	Chlorophyceae	Sphaeropleales	Scenedesmaceae	Scenedesmus	brevispina
Scenedesmus caudato aculeolatus	610917	phytoplankton	NA	Helcom	routineMonitoring	Plantae	Chlorophyta	Chlorophyceae	Sphaeropleales	Scenedesmaceae	Scenedesmus	caudato-aculeolatus
Scenedesmus ellipticus	163125	phytoplankton	NA	Helcom	routineMonitoring	Plantae	Chlorophyta	Chlorophyceae	Sphaeropleales	Scenedesmaceae	Scenedesmus	ellipticus
Scenedesmus obtusus	608635	phytoplankton	NA	Helcom	routineMonitoring	Plantae	Chlorophyta	Chlorophyceae	Sphaeropleales	Scenedesmaceae	Scenedesmus	obtusus
Scenedesmus parvus	625472	phytoplankton	NA	Helcom	routineMonitoring	Plantae	Chlorophyta	Chlorophyceae	Sphaeropleales	Scenedesmaceae	Scenedesmus	parvus
Scenedesmus quadricauda	596169	phytoplankton	NA	RWS	routineMonitoring	Plantae	Chlorophyta	Chlorophyceae	Sphaeropleales	Scenedesmaceae	Scenedesmus	quadricauda
Schroederia setigera	248166	phytoplankton	NA	Helcom	routineMonitoring	Plantae	Chlorophyta	Chlorophyceae	Sphaeropleales	Characiaceae	Schroederia	setigera
Selenastrum bibraianum	577758	phytoplankton	NA	Helcom	routineMonitoring	Plantae	Chlorophyta	Chlorophyceae	Sphaeropleales	Selenastraceae	Selenastrum	bibraianum
Selenastrum gracile	579767	phytoplankton	NA	Helcom	routineMonitoring	Plantae	Chlorophyta	Chlorophyceae	Sphaeropleales	Selenastraceae	Selenastrum	gracile
Spermatozopsis exsultans	578433	phytoplankton	NA	Helcom	routineMonitoring	Plantae	Chlorophyta	Chlorophyceae	Volvocales	Dunaliellaceae	Spermatozopsis	exsultans
Sphaerocystis planctonica	576698	phytoplankton	NA	Helcom	routineMonitoring	Plantae	Chlorophyta	Chlorophyceae	Tetrasporales	Sphaerocystidaceae	Sphaerocystis	planctonica
Sphaerocystis schroeteri	248170	phytoplankton	NA	Helcom	routineMonitoring	Plantae	Chlorophyta	Chlorophyceae	Tetrasporales	Sphaerocystidaceae	Sphaerocystis	schroeteri
Stauridium tetras	248146	phytoplankton	NA	Helcom	routineMonitoring	Plantae	Chlorophyta	Chlorophyceae	Sphaeropleales	Hydrodictyaceae	Stauridium	tetras
Tetrabaena socialis	578346	phytoplankton	NA	Helcom	routineMonitoring	Plantae	Chlorophyta	Chlorophyceae	Volvocales	Tetrabaenaceae	Tetrabaena	socialis
Tetradesmus lagerheimii	1289276	phytoplankton	NA	Helcom	routineMonitoring	Plantae	Chlorophyta	Chlorophyceae	Sphaeropleales	Scenedesmaceae	Tetradesmus	lagerheimii
Tetraedron caudatum	576706	phytoplankton	NA	Helcom	routineMonitoring	Plantae	Chlorophyta	Chlorophyceae	Sphaeropleales	Hydrodictyaceae	Tetraëdron	caudatum
Tetraedron minimum	178956	phytoplankton	NA	Helcom	routineMonitoring	Plantae	Chlorophyta	Chlorophyceae	Sphaeropleales	Hydrodictyaceae	Tetraëdron	minimum
Tetraedron triangulare	558727	phytoplankton	NA	Helcom	routineMonitoring	Plantae	Chlorophyta	Chlorophyceae	Sphaeropleales	Hydrodictyaceae	Tetraëdron	triangulare
Tetraspora lemmermannii	608647	phytoplankton	NA	Helcom	routineMonitoring	Plantae	Chlorophyta	Chlorophyceae	Tetrasporales	Tetrasporaceae	Tetraspora	lemmermannii
Tetrastrum elegans	608641	phytoplankton	NA	Helcom	routineMonitoring	Plantae	Chlorophyta	Chlorophyceae	Sphaeropleales	Scenedesmaceae	Tetrastrum	elegans
Tetrastrum staurogeniiforme	162935	phytoplankton	NA	Helcom	routineMonitoring	Plantae	Chlorophyta	Chlorophyceae	Sphaeropleales	Scenedesmaceae	Tetrastrum	staurogeniaeforme
Treubaria triappendiculata	576717	phytoplankton	NA	Helcom	routineMonitoring	Plantae	Chlorophyta	Chlorophyceae	Chlamydomonadales	Treubariaceae	Treubaria	triappendiculata
Westella botryoides	577930	phytoplankton	NA	Helcom	routineMonitoring	Plantae	Chlorophyta	Chlorophyceae	Sphaeropleales	Scenedesmaceae	Westella	botryoides
Willea apiculata	839163	phytoplankton	NA	Helcom	routineMonitoring	Plantae	Chlorophyta	Chlorophyceae	Sphaeropleales	Scenedesmaceae	Willea	apiculata
Willea rectangularis	840472	phytoplankton	NA	Helcom	routineMonitoring	Plantae	Chlorophyta	Chlorophyceae	Sphaeropleales	Scenedesmaceae	Willea	rectangularis
Calliacantha longicaudata	105559	protozooplankton	NA	Helcom	routineMonitoring	Protozoa	Choanozoa	Choanoflagellatea	Acanthoecida	Acanthoecidae	Calliacantha	longicaudata
Calliacantha natans	105561	protozooplankton	NA	Helcom	routineMonitoring	Protozoa	Choanozoa	Choanoflagellatea	Acanthoecida	Acanthoecidae	Calliacantha	natans
Calliacantha simplex	105562	protozooplankton	NA	Helcom	routineMonitoring	Protozoa	Choanozoa	Choanoflagellatea	Acanthoecida	Acanthoecidae	Calliacantha	simplex
Desmarella moniliformis	105636	protozooplankton	NA	Helcom	routineMonitoring	Protozoa	Choanozoa	Choanoflagellatea	Craspedida	Codonosigaceae	Desmarella	moniliformis
Diaphanoeca grandis	105571	protozooplankton	NA	Helcom	routineMonitoring	Protozoa	Choanozoa	Choanoflagellatea	Acanthoecida	Acanthoecidae	Diaphanoeca	grandis
Diaphanoeca sphaerica	105574	protozooplankton	NA	Helcom	routineMonitoring	Protozoa	Choanozoa	Choanoflagellatea	Acanthoecida	Acanthoecidae	Diaphanoeca	sphaerica
Chrysolepidomonas dendrolepidota	612319	mixoplankton	CM	Faure et al. 2019	review	Chromista	Ochrophyta	Chrysophyceae	Chromulinales	Chrysolepidomonadaceae	Chrysolepidomonas	dendrolepidota
Chrysoxys	601177	mixoplankton	CM	Faure et al. 2019	review	Chromista	Ochrophyta	Chrysophyceae	Chromulinales	Chromulinales incertae sedis	Chrysoxys	NA
Dinobryon acuminatum	572032	mixoplankton	CM	Helcom	routineMonitoring	Chromista	Ochrophyta	Chrysophyceae	Chromulinales	Dinobryaceae	Dinobryon	acuminatum
Dinobryon balticum	160552	mixoplankton	CM	Leles et al. 2019	review	Chromista	Ochrophyta	Chrysophyceae	Chromulinales	Dinobryaceae	Dinobryon	balticum
Dinobryon bavaricum	157242	mixoplankton	CM	Helcom	routineMonitoring	Chromista	Ochrophyta	Chrysophyceae	Chromulinales	Dinobryaceae	Dinobryon	bavaricum
Dinobryon borgei	571655	phytoplankton	NA	Helcom	routineMonitoring	Chromista	Ochrophyta	Chrysophyceae	Chromulinales	Dinobryaceae	Dinobryon	borgei
Dinobryon crenulatum	572033	mixoplankton	CM	Helcom	routineMonitoring	Chromista	Ochrophyta	Chrysophyceae	Chromulinales	Dinobryaceae	Dinobryon	crenulatum
Dinobryon cylindricum	157246	mixoplankton	CM	Helcom	routineMonitoring	Chromista	Ochrophyta	Chrysophyceae	Chromulinales	Dinobryaceae	Dinobryon	cylindricum
Dinobryon divergens	157248	mixoplankton	CM	Helcom	routineMonitoring	Chromista	Ochrophyta	Chrysophyceae	Chromulinales	Dinobryaceae	Dinobryon	divergens
Dinobryon faculiferum	160553	mixoplankton	CM	Leles et al. 2019	review	Chromista	Ochrophyta	Chrysophyceae	Chromulinales	Dinobryaceae	Dinobryon	faculiferum
Dinobryon suecicum	577553	phytoplankton	NA	Helcom	routineMonitoring	Chromista	Ochrophyta	Chrysophyceae	Chromulinales	Dinobryaceae	Dinobryon	suecicum
Kephyrion ovale	620839	phytoplankton	NA	RWS	routineMonitoring	Chromista	Ochrophyta	Chrysophyceae	Chromulinales	Dinobryaceae	Kephyrion	ovale
Ochromonas	249725	mixoplankton	CM	Leles et al. 2019	review	Chromista	Ochrophyta	Chrysophyceae	Chromulinales	Chromulinaceae	Ochromonas	NA
Ochromonas villosa	616557	mixoplankton	CM	Faure et al. 2019	review	Chromista	Ochrophyta	Chrysophyceae	Chromulinales	Chromulinaceae	Ochromonas	villosa
Ollicola vangoorii	162740	phytoplankton	NA	Helcom	routineMonitoring	Chromista	Ochrophyta	Chrysophyceae	Chromulinales	Dinobryaceae	Ollicola	vangoorii
Paraphysomonas imperforata	341603	protozooplankton	NA	Goldman et al. 1987	scientific cruise	Chromista	Ochrophyta	Chrysophyceae	Chromulinales	Paraphysomonadaceae	Paraphysomonas	imperforata
Uroglenopsis americana	555951	phytoplankton	NA	Helcom	routineMonitoring	Chromista	Ochrophyta	Chrysophyceae	Chromulinales	Chromulinaceae	Uroglenopsis	americana
Closterium acerosum	578389	phytoplankton	NA	Helcom	routineMonitoring	Plantae	Charophyta	Conjugatophyceae	Desmidiales	Closteriaceae	Closterium	acerosum
Closterium aciculare	572006	phytoplankton	NA	Helcom	routineMonitoring	Plantae	Charophyta	Conjugatophyceae	Desmidiales	Closteriaceae	Closterium	aciculare
Closterium acutum	162726	phytoplankton	NA	Helcom	routineMonitoring	Plantae	Charophyta	Conjugatophyceae	Desmidiales	Closteriaceae	Closterium	acutum
Closterium acutum var acutum	1304621	phytoplankton	NA	Helcom	routineMonitoring	Plantae	Charophyta	Conjugatophyceae	Desmidiales	Closteriaceae	Closterium	acutum
Closterium acutum var variabile	670627	phytoplankton	NA	Helcom	routineMonitoring	Plantae	Charophyta	Conjugatophyceae	Desmidiales	Closteriaceae	Closterium	acutum
Closterium gracile	577818	phytoplankton	NA	Helcom	routineMonitoring	Plantae	Charophyta	Conjugatophyceae	Desmidiales	Closteriaceae	Closterium	gracile
Closterium lineatum	608739	phytoplankton	NA	Helcom	routineMonitoring	Plantae	Charophyta	Conjugatophyceae	Desmidiales	Closteriaceae	Closterium	lineatum
Closterium moniliferum	577666	phytoplankton	NA	Helcom	routineMonitoring	Plantae	Charophyta	Conjugatophyceae	Desmidiales	Closteriaceae	Closterium	moniliferum
Closterium parvulum	162727	phytoplankton	NA	Helcom	routineMonitoring	Plantae	Charophyta	Conjugatophyceae	Desmidiales	Closteriaceae	Closterium	parvulum
Closterium strigosum	578388	phytoplankton	NA	Helcom	routineMonitoring	Plantae	Charophyta	Conjugatophyceae	Desmidiales	Closteriaceae	Closterium	strigosum
Spondylosium planum	609110	phytoplankton	NA	Helcom	routineMonitoring	Plantae	Charophyta	Conjugatophyceae	Desmidiales	Desmidiaceae	Spondylosium	planum
Staurodesmus triangularis	609286	phytoplankton	NA	Helcom	routineMonitoring	Plantae	Charophyta	Conjugatophyceae	Desmidiales	Desmidiaceae	Staurodesmus	triangularis
Xanthidium antilopeum	704932	phytoplankton	NA	Helcom	routineMonitoring	Plantae	Charophyta	Conjugatophyceae	Desmidiales	Desmidiaceae	Xanthidium	antilopeum
Chroomonas baltica	106292	phytoplankton	NA	Helcom	routineMonitoring	Chromista	Cryptophyta	Cryptophyceae	Cryptomonadales	Hemiselmidaceae	Chroomonas	baltica
Chroomonas vectensis	106295	phytoplankton	NA	Helcom	routineMonitoring	Chromista	Cryptophyta	Cryptophyceae	Cryptomonadales	Hemiselmidaceae	Chroomonas	vectensis
Cryptaulax marina	146168	protozooplankton	NA	Helcom	routineMonitoring	Chromista	Cryptophyta	Cryptophyceae	Cryptomonadales	Cryptomonadaceae	Cryptaulax	marina
Cryptomonas curvata	238840	phytoplankton	NA	Helcom	routineMonitoring	Chromista	Cryptophyta	Cryptophyceae	Cryptomonadales	Cryptomonadaceae	Cryptomonas	curvata
Cryptomonas erosa	155555	phytoplankton	NA	Helcom	routineMonitoring	Chromista	Cryptophyta	Cryptophyceae	Cryptomonadales	Cryptomonadaceae	Cryptomonas	erosa
Cryptomonas marssonii	248112	phytoplankton	NA	Helcom	routineMonitoring	Chromista	Cryptophyta	Cryptophyceae	Cryptomonadales	Cryptomonadaceae	Cryptomonas	marssonii
Cryptomonas obovata	572014	phytoplankton	NA	Helcom	routineMonitoring	Chromista	Cryptophyta	Cryptophyceae	Cryptomonadales	Cryptomonadaceae	Cryptomonas	obovata
Cryptomonas ovata	155554	phytoplankton	NA	Helcom	routineMonitoring	Chromista	Cryptophyta	Cryptophyceae	Cryptomonadales	Cryptomonadaceae	Cryptomonas	ovata
Cryptomonas platyuris	610202	phytoplankton	NA	Helcom	routineMonitoring	Chromista	Cryptophyta	Cryptophyceae	Cryptomonadales	Cryptomonadaceae	Cryptomonas	platyuris
Geminigera cryophila	341616	mixoplankton	CM	Leles et al. 2019	review	Chromista	Cryptophyta	Cryptophyceae	Pyrenomonadales	Geminigeraceae	Geminigera	cryophila
Hemiselmis virescens	106310	phytoplankton	NA	Helcom	routineMonitoring	Chromista	Cryptophyta	Cryptophyceae	Pyrenomonadales	Chroomonadaceae	Hemiselmis	virescens
Komma caudata	451665	phytoplankton	NA	Helcom	routineMonitoring	Chromista	Cryptophyta	Cryptophyceae	Pyrenomonadales	Chroomonadaceae	Komma	caudata
Rhodomonas baltica	106313	phytoplankton	NA	Helcom	routineMonitoring	Chromista	Cryptophyta	Cryptophyceae	Pyrenomonadales	Pyrenomonadaceae	Rhodomonas	baltica
Rhodomonas lacustris	248151	phytoplankton	NA	Helcom	routineMonitoring	Chromista	Cryptophyta	Cryptophyceae	Pyrenomonadales	Pyrenomonadaceae	Rhodomonas	lacustris
Rhodomonas marina	106314	phytoplankton	NA	Helcom	routineMonitoring	Chromista	Cryptophyta	Cryptophyceae	Pyrenomonadales	Pyrenomonadaceae	Rhodomonas	marina
Rhodomonas salina	106316	phytoplankton	NA	Helcom	routineMonitoring	Chromista	Cryptophyta	Cryptophyceae	Pyrenomonadales	Pyrenomonadaceae	Rhodomonas	salina
Teleaulax amphioxeia	106306	mixoplankton	CM	Du Yoo et al. 2017	paper	Chromista	Cryptophyta	Cryptophyceae	Pyrenomonadales	Geminigeraceae	Teleaulax	amphioxeia
Katablepharis ovalis	620842	protozooplankton	NA	Helcom	routineMonitoring	Chromista	Cryptophyta	Cryptophyta incertae sedis	NA	Katablepharidaceae	Katablepharis	ovalis
Katablepharis remigera	627117	protozooplankton	NA	Helcom	routineMonitoring	Chromista	Cryptophyta	Cryptophyta incertae sedis	NA	Katablepharidaceae	Katablepharis	remigera
Leucocryptos marina	119077	protozooplankton	NA	Helcom	routineMonitoring	Chromista	Cryptophyta	Cryptophyta incertae sedis	NA	Katablepharidaceae	Leucocryptos	marina
Anabaena baltica	177635	phytoplankton	NA	Helcom	routineMonitoring	Bacteria	Cyanobacteria	Cyanophyceae	Nostocales	Nostocaceae	Anabaena	baltica
Anabaena cylindrica	177649	phytoplankton	NA	Helcom	routineMonitoring	Bacteria	Cyanobacteria	Cyanophyceae	Nostocales	Nostocaceae	Anabaena	cylindrica
Anabaena inaequalis	177659	phytoplankton	NA	Helcom	routineMonitoring	Bacteria	Cyanobacteria	Cyanophyceae	Nostocales	Nostocaceae	Anabaena	inaequalis
Anabaena oscillarioides	239061	phytoplankton	NA	Helcom	routineMonitoring	Bacteria	Cyanobacteria	Cyanophyceae	Nostocales	Nostocaceae	Anabaena	oscillarioides
Anabaena torulosa	146714	phytoplankton	NA	Helcom	routineMonitoring	Bacteria	Cyanobacteria	Cyanophyceae	Nostocales	Nostocaceae	Anabaena	torulosa
Anabaenopsis elenkinii	345457	phytoplankton	NA	Helcom	routineMonitoring	Bacteria	Cyanobacteria	Cyanophyceae	Nostocales	Aphanizomenonaceae	Anabaenopsis	elenkinii
Anagnostidinema amphibium	1313613	phytoplankton	NA	Helcom	routineMonitoring	Bacteria	Cyanobacteria	Cyanophyceae	Oscillatoriales	Coleofasciculaceae	Anagnostidinema	amphibium
Anathece bachmannii	624957	phytoplankton	NA	Helcom	routineMonitoring	Bacteria	Cyanobacteria	Cyanophyceae	Synechococcales	Synechococcaceae	Anathece	bachmannii
Anathece clathrata	699619	phytoplankton	NA	Helcom	routineMonitoring	Bacteria	Cyanobacteria	Cyanophyceae	Synechococcales	Synechococcaceae	Anathece	clathrata
Anathece minutissima	624955	phytoplankton	NA	Helcom	routineMonitoring	Bacteria	Cyanobacteria	Cyanophyceae	Synechococcales	Synechococcaceae	Anathece	minutissima
Anathece smithii	624960	phytoplankton	NA	Helcom	routineMonitoring	Bacteria	Cyanobacteria	Cyanophyceae	Synechococcales	Synechococcaceae	Anathece	smithii
Aphanizomenon flosaquae	609460	phytoplankton	NA	Helcom	routineMonitoring	Bacteria	Cyanobacteria	Cyanophyceae	Nostocales	Nostocaceae	Aphanizomenon	flosaquae
Aphanizomenon gracile	248100	phytoplankton	NA	Helcom	routineMonitoring	Bacteria	Cyanobacteria	Cyanophyceae	Nostocales	Nostocaceae	Aphanizomenon	gracile
Aphanizomenon hungaricum	578448	phytoplankton	NA	Helcom	routineMonitoring	Bacteria	Cyanobacteria	Cyanophyceae	Nostocales	Nostocaceae	Aphanizomenon	hungaricum
Aphanizomenon klebahnii	625385	phytoplankton	NA	Helcom	routineMonitoring	Bacteria	Cyanobacteria	Cyanophyceae	Nostocales	Nostocaceae	Aphanizomenon	klebahnii
Aphanizomenon skujae	592876	phytoplankton	NA	Helcom	routineMonitoring	Bacteria	Cyanobacteria	Cyanophyceae	Nostocales	Nostocaceae	Aphanizomenon	skujae
Aphanizomenon yezoense	659901	phytoplankton	NA	Helcom	routineMonitoring	Bacteria	Cyanobacteria	Cyanophyceae	Nostocales	Nostocaceae	Aphanizomenon	yezoense
Aphanocapsa delicatissima	146563	phytoplankton	NA	Helcom	routineMonitoring	Bacteria	Cyanobacteria	Cyanophyceae	Synechococcales	Merismopediaceae	Aphanocapsa	delicatissima
Aphanocapsa elachista	146564	phytoplankton	NA	Helcom	routineMonitoring	Bacteria	Cyanobacteria	Cyanophyceae	Synechococcales	Merismopediaceae	Aphanocapsa	elachista
Aphanocapsa holsatica	146647	phytoplankton	NA	Helcom	routineMonitoring	Bacteria	Cyanobacteria	Cyanophyceae	Synechococcales	Merismopediaceae	Aphanocapsa	holsatica
Aphanocapsa incerta	162668	phytoplankton	NA	Helcom	routineMonitoring	Bacteria	Cyanobacteria	Cyanophyceae	Synechococcales	Merismopediaceae	Aphanocapsa	incerta
Aphanocapsa planctonica	162672	phytoplankton	NA	Helcom	routineMonitoring	Bacteria	Cyanobacteria	Cyanophyceae	Synechococcales	Merismopediaceae	Aphanocapsa	planctonica
Aphanocapsa reinboldii	162673	phytoplankton	NA	Helcom	routineMonitoring	Bacteria	Cyanobacteria	Cyanophyceae	Synechococcales	Merismopediaceae	Aphanocapsa	reinboldii
Aphanocapsa rivularis	162675	phytoplankton	NA	Helcom	routineMonitoring	Bacteria	Cyanobacteria	Cyanophyceae	Synechococcales	Merismopediaceae	Aphanocapsa	rivularis
Aphanothece castagnei	162683	phytoplankton	NA	Helcom	routineMonitoring	Bacteria	Cyanobacteria	Cyanophyceae	Chroococcales	Aphanothecaceae	Aphanothece	castagnei
Aphanothece paralleliformis	624961	phytoplankton	NA	Helcom	routineMonitoring	Bacteria	Cyanobacteria	Cyanophyceae	Chroococcales	Aphanothecaceae	Aphanothece	paralleliformis
Aphanothece stagnina	162694	phytoplankton	NA	Helcom	routineMonitoring	Bacteria	Cyanobacteria	Cyanophyceae	Chroococcales	Aphanothecaceae	Aphanothece	stagnina
Chroococcus aphanocapsoides	162696	phytoplankton	NA	Helcom	routineMonitoring	Bacteria	Cyanobacteria	Cyanophyceae	Chroococcales	Chroococcaceae	Chroococcus	aphanocapsoides
Chroococcus cumulatus	162699	phytoplankton	NA	Helcom	routineMonitoring	Bacteria	Cyanobacteria	Cyanophyceae	Chroococcales	Chroococcaceae	Chroococcus	cumulatus
Chroococcus dispersus	146569	phytoplankton	NA	Helcom	routineMonitoring	Bacteria	Cyanobacteria	Cyanophyceae	Chroococcales	Chroococcaceae	Chroococcus	dispersus
Chroococcus distans	162704	phytoplankton	NA	Helcom	routineMonitoring	Bacteria	Cyanobacteria	Cyanophyceae	Chroococcales	Chroococcaceae	Chroococcus	distans
Chroococcus minimus	162714	phytoplankton	NA	Helcom	routineMonitoring	Bacteria	Cyanobacteria	Cyanophyceae	Chroococcales	Chroococcaceae	Chroococcus	minimus
Chroococcus minor	146614	phytoplankton	NA	Helcom	routineMonitoring	Bacteria	Cyanobacteria	Cyanophyceae	Chroococcales	Chroococcaceae	Chroococcus	minor
Chroococcus minutus	146567	phytoplankton	NA	Helcom	routineMonitoring	Bacteria	Cyanobacteria	Cyanophyceae	Chroococcales	Chroococcaceae	Chroococcus	minutus
Chroococcus turgidus	146566	phytoplankton	NA	Helcom	routineMonitoring	Bacteria	Cyanobacteria	Cyanophyceae	Chroococcales	Chroococcaceae	Chroococcus	turgidus
Coelomoron pusillum	160569	phytoplankton	NA	Helcom	routineMonitoring	Bacteria	Cyanobacteria	Cyanophyceae	Synechococcales	Merismopediaceae	Coelomoron	pusillum
Coelosphaerium dubium	146575	phytoplankton	NA	Helcom	routineMonitoring	Bacteria	Cyanobacteria	Cyanophyceae	Synechococcales	Merismopediaceae	Coelosphaerium	dubium
Coelosphaerium kuetzingianum	177100	phytoplankton	NA	Helcom	routineMonitoring	Bacteria	Cyanobacteria	Cyanophyceae	Synechococcales	Merismopediaceae	Coelosphaerium	kuetzingianum
Coelosphaerium minutissimum	146619	phytoplankton	NA	Helcom	routineMonitoring	Bacteria	Cyanobacteria	Cyanophyceae	Synechococcales	Merismopediaceae	Coelosphaerium	minutissimum
Coelosphaerium subarcticum	177103	phytoplankton	NA	Helcom	routineMonitoring	Bacteria	Cyanobacteria	Cyanophyceae	Synechococcales	Merismopediaceae	Coelosphaerium	subarcticum
Cuspidothrix issatschenkoi	621617	phytoplankton	NA	Helcom	routineMonitoring	Bacteria	Cyanobacteria	Cyanophyceae	Nostocales	Nostocaceae	Cuspidothrix	issatschenkoi
Cyanocatena imperfecta	622903	phytoplankton	NA	Helcom	routineMonitoring	Bacteria	Cyanobacteria	Cyanophyceae	Synechococcales	Synechococcaceae	Cyanocatena	imperfecta
Cyanodictyon balticum	707720	phytoplankton	NA	Helcom	routineMonitoring	Bacteria	Cyanobacteria	Cyanophyceae	Synechococcales	Synechococcaceae	Cyanodictyon	balticum
Cyanodictyon iac	612428	phytoplankton	NA	Helcom	routineMonitoring	Bacteria	Cyanobacteria	Cyanophyceae	Synechococcales	Synechococcaceae	Cyanodictyon	iac
Cyanodictyon planctonicum	177112	phytoplankton	NA	Helcom	routineMonitoring	Bacteria	Cyanobacteria	Cyanophyceae	Synechococcales	Synechococcaceae	Cyanodictyon	planctonicum
Cyanodictyon reticulatum	177113	phytoplankton	NA	Helcom	routineMonitoring	Bacteria	Cyanobacteria	Cyanophyceae	Synechococcales	Synechococcaceae	Cyanodictyon	reticulatum
Cyanodictyon tubiforme	614743	phytoplankton	NA	Helcom	routineMonitoring	Bacteria	Cyanobacteria	Cyanophyceae	Synechococcales	Synechococcaceae	Cyanodictyon	tubiforme
Cyanonephron styloides	177122	phytoplankton	NA	Helcom	routineMonitoring	Bacteria	Cyanobacteria	Cyanophyceae	Synechococcales	Synechococcaceae	Cyanonephron	styloides
Dolichospermum affine	625363	phytoplankton	NA	Helcom	routineMonitoring	Bacteria	Cyanobacteria	Cyanophyceae	Nostocales	Nostocaceae	Dolichospermum	affine
Dolichospermum crassum	625368	phytoplankton	NA	Helcom	routineMonitoring	Bacteria	Cyanobacteria	Cyanophyceae	Nostocales	Nostocaceae	Dolichospermum	crassum
Dolichospermum flosaquae	623803	phytoplankton	NA	Helcom	routineMonitoring	Bacteria	Cyanobacteria	Cyanophyceae	Nostocales	Nostocaceae	Dolichospermum	flosaquae
Dolichospermum heterosporum	625371	phytoplankton	NA	Helcom	routineMonitoring	Bacteria	Cyanobacteria	Cyanophyceae	Nostocales	Nostocaceae	Dolichospermum	heterosporum
Dolichospermum lemmermannii	625374	phytoplankton	NA	Helcom	routineMonitoring	Bacteria	Cyanobacteria	Cyanophyceae	Nostocales	Nostocaceae	Dolichospermum	lemmermannii
Dolichospermum macrosporum	625403	phytoplankton	NA	Helcom	routineMonitoring	Bacteria	Cyanobacteria	Cyanophyceae	Nostocales	Nostocaceae	Dolichospermum	macrosporum
Dolichospermum planctonicum	625407	phytoplankton	NA	Helcom	routineMonitoring	Bacteria	Cyanobacteria	Cyanophyceae	Nostocales	Nostocaceae	Dolichospermum	planctonicum
Dolichospermum sigmoideum	625408	phytoplankton	NA	Helcom	routineMonitoring	Bacteria	Cyanobacteria	Cyanophyceae	Nostocales	Nostocaceae	Dolichospermum	sigmoideum
Dolichospermum smithii	625409	phytoplankton	NA	Helcom	routineMonitoring	Bacteria	Cyanobacteria	Cyanophyceae	Nostocales	Nostocaceae	Dolichospermum	smithii
Dolichospermum spiroides	625411	phytoplankton	NA	Helcom	routineMonitoring	Bacteria	Cyanobacteria	Cyanophyceae	Nostocales	Nostocaceae	Dolichospermum	spiroides
Eucapsis alpina	177126	phytoplankton	NA	Helcom	routineMonitoring	Bacteria	Cyanobacteria	Cyanophyceae	Synechococcales	Merismopediaceae	Eucapsis	alpina
Eucapsis microscopica	1315861	phytoplankton	NA	Helcom	routineMonitoring	Bacteria	Cyanobacteria	Cyanophyceae	Synechococcales	Merismopediaceae	Eucapsis	microscopica
Eucapsis minuta	177128	phytoplankton	NA	Helcom	routineMonitoring	Bacteria	Cyanobacteria	Cyanophyceae	Synechococcales	Merismopediaceae	Eucapsis	minuta
Gloeotrichia echinulata	409630	phytoplankton	NA	Helcom	routineMonitoring	Bacteria	Cyanobacteria	Cyanophyceae	Nostocales	Gloeotrichiaceae	Gloeotrichia	echinulata
Gomphosphaeria aponina	146572	phytoplankton	NA	Helcom	routineMonitoring	Bacteria	Cyanobacteria	Cyanophyceae	Chroococcales	Gomphosphaeriaceae	Gomphosphaeria	aponina
Gomphosphaeria salina	177136	phytoplankton	NA	Helcom	routineMonitoring	Bacteria	Cyanobacteria	Cyanophyceae	Chroococcales	Gomphosphaeriaceae	Gomphosphaeria	salina
Kamptonema chlorinum	840966	phytoplankton	NA	Helcom	routineMonitoring	Bacteria	Cyanobacteria	Cyanophyceae	Oscillatoriales	Microcoleaceae	Kamptonema	chlorinum
Lemmermanniella pallida	177140	phytoplankton	NA	Helcom	routineMonitoring	Bacteria	Cyanobacteria	Cyanophyceae	Synechococcales	Synechococcaceae	Lemmermanniella	pallida
Lemmermanniella parva	177155	phytoplankton	NA	Helcom	routineMonitoring	Bacteria	Cyanobacteria	Cyanophyceae	Synechococcales	Synechococcaceae	Lemmermanniella	parva
Limnococcus limneticus	576250	phytoplankton	NA	Helcom	routineMonitoring	Bacteria	Cyanobacteria	Cyanophyceae	Chroococcales	Chroococcaceae	Limnococcus	limneticus
Limnothrix planctonica	177507	phytoplankton	NA	Helcom	routineMonitoring	Bacteria	Cyanobacteria	Cyanophyceae	Synechococcales	Pseudanabaenaceae	Limnothrix	planctonica
Limnothrix redekei	177508	phytoplankton	NA	Helcom	routineMonitoring	Bacteria	Cyanobacteria	Cyanophyceae	Synechococcales	Pseudanabaenaceae	Limnothrix	redekei
Lyngbya aestuarii	157084	phytoplankton	NA	Helcom	routineMonitoring	Bacteria	Cyanobacteria	Cyanophyceae	Oscillatoriales	Oscillatoriaceae	Lyngbya	aestuarii
Merismopedia elegans	177158	phytoplankton	NA	Helcom	routineMonitoring	Bacteria	Cyanobacteria	Cyanophyceae	Synechococcales	Merismopediaceae	Merismopedia	elegans
Merismopedia glauca	146578	phytoplankton	NA	Helcom	routineMonitoring	Bacteria	Cyanobacteria	Cyanophyceae	Synechococcales	Merismopediaceae	Merismopedia	glauca
Merismopedia punctata	146577	phytoplankton	NA	Helcom	routineMonitoring	Bacteria	Cyanobacteria	Cyanophyceae	Synechococcales	Merismopediaceae	Merismopedia	punctata
Merismopedia tenuissima	146576	phytoplankton	NA	Helcom	routineMonitoring	Bacteria	Cyanobacteria	Cyanophyceae	Synechococcales	Merismopediaceae	Merismopedia	tenuissima
Merismopedia warmingiana	146546	phytoplankton	NA	Helcom	routineMonitoring	Bacteria	Cyanobacteria	Cyanophyceae	Synechococcales	Merismopediaceae	Merismopedia	warmingiana
Microcystis aeruginosa	146558	phytoplankton	NA	Helcom	routineMonitoring	Bacteria	Cyanobacteria	Cyanophyceae	Chroococcales	Microcystaceae	Microcystis	aeruginosa
Microcystis flos aquae	146560	phytoplankton	NA	Helcom	routineMonitoring	Bacteria	Cyanobacteria	Cyanophyceae	Chroococcales	Microcystaceae	Microcystis	flos-aquae
Microcystis ichthyoblabe	177245	phytoplankton	NA	Helcom	routineMonitoring	Bacteria	Cyanobacteria	Cyanophyceae	Chroococcales	Microcystaceae	Microcystis	ichthyoblabe
Microcystis novacekii	177252	phytoplankton	NA	Helcom	routineMonitoring	Bacteria	Cyanobacteria	Cyanophyceae	Chroococcales	Microcystaceae	Microcystis	novacekii
Microcystis viridis	177400	phytoplankton	NA	Helcom	routineMonitoring	Bacteria	Cyanobacteria	Cyanophyceae	Chroococcales	Microcystaceae	Microcystis	viridis
Microcystis wesenbergii	146561	phytoplankton	NA	Helcom	routineMonitoring	Bacteria	Cyanobacteria	Cyanophyceae	Chroococcales	Microcystaceae	Microcystis	wesenbergii
Nodularia baltica	657648	phytoplankton	NA	Helcom	routineMonitoring	Bacteria	Cyanobacteria	Cyanophyceae	Nostocales	Nostocaceae	Nodularia	baltica
Nodularia harveyana	178477	phytoplankton	NA	Helcom	routineMonitoring	Bacteria	Cyanobacteria	Cyanophyceae	Nostocales	Nostocaceae	Nodularia	harveyana
Nodularia litorea	625438	phytoplankton	NA	Helcom	routineMonitoring	Bacteria	Cyanobacteria	Cyanophyceae	Nostocales	Nostocaceae	Nodularia	litorea
Nodularia spumigena	160566	phytoplankton	NA	Helcom	routineMonitoring	Bacteria	Cyanobacteria	Cyanophyceae	Nostocales	Nostocaceae	Nodularia	spumigena
Oscillatoria limosa	146554	phytoplankton	NA	Helcom	routineMonitoring	Bacteria	Cyanobacteria	Cyanophyceae	Oscillatoriales	Oscillatoriaceae	Oscillatoria	limosa
Pannus spumosus	177428	phytoplankton	NA	Helcom	routineMonitoring	Bacteria	Cyanobacteria	Cyanophyceae	Synechococcales	Synechococcaceae	Pannus	spumosus
Planktolyngbya contorta	177572	phytoplankton	NA	Helcom	routineMonitoring	Bacteria	Cyanobacteria	Cyanophyceae	Synechococcales	Leptolyngbyaceae	Planktolyngbya	contorta
Planktolyngbya lacustris	177574	phytoplankton	NA	Helcom	routineMonitoring	Bacteria	Cyanobacteria	Cyanophyceae	Synechococcales	Leptolyngbyaceae	Planktolyngbya	lacustris
Planktolyngbya limnetica	177576	phytoplankton	NA	Helcom	routineMonitoring	Bacteria	Cyanobacteria	Cyanophyceae	Synechococcales	Leptolyngbyaceae	Planktolyngbya	limnetica
Planktothrix agardhii	146552	phytoplankton	NA	Helcom	routineMonitoring	Bacteria	Cyanobacteria	Cyanophyceae	Oscillatoriales	Phormidiaceae	Planktothrix	agardhii
Planktothrix mougeotii	177583	phytoplankton	NA	Helcom	routineMonitoring	Bacteria	Cyanobacteria	Cyanophyceae	Oscillatoriales	Phormidiaceae	Planktothrix	mougeotii
Pseudanabaena acicularis	577876	phytoplankton	NA	Helcom	routineMonitoring	Bacteria	Cyanobacteria	Cyanophyceae	Synechococcales	Pseudanabaenaceae	Pseudanabaena	acicularis
Pseudanabaena limnetica	177590	phytoplankton	NA	Helcom	routineMonitoring	Bacteria	Cyanobacteria	Cyanophyceae	Synechococcales	Pseudanabaenaceae	Pseudanabaena	limnetica
Pseudanabaena mucicola	177592	phytoplankton	NA	Helcom	routineMonitoring	Bacteria	Cyanobacteria	Cyanophyceae	Synechococcales	Pseudanabaenaceae	Pseudanabaena	mucicola
Radiocystis geminata	177431	phytoplankton	NA	Helcom	routineMonitoring	Bacteria	Cyanobacteria	Cyanophyceae	Chroococcales	Microcystaceae	Radiocystis	geminata
Rhabdoderma lineare	177447	phytoplankton	NA	Helcom	routineMonitoring	Bacteria	Cyanobacteria	Cyanophyceae	Synechococcales	Synechococcaceae	Rhabdoderma	lineare
Snowella atomus	177464	phytoplankton	NA	Helcom	routineMonitoring	Bacteria	Cyanobacteria	Cyanophyceae	Synechococcales	Merismopediaceae	Snowella	atomus
Snowella fennica	177465	phytoplankton	NA	Helcom	routineMonitoring	Bacteria	Cyanobacteria	Cyanophyceae	Synechococcales	Merismopediaceae	Snowella	fennica
Snowella lacustris	146645	phytoplankton	NA	Helcom	routineMonitoring	Bacteria	Cyanobacteria	Cyanophyceae	Synechococcales	Merismopediaceae	Snowella	lacustris
Snowella litoralis	177473	phytoplankton	NA	Helcom	routineMonitoring	Bacteria	Cyanobacteria	Cyanophyceae	Synechococcales	Merismopediaceae	Snowella	litoralis
Snowella septentrionalis	177480	phytoplankton	NA	Helcom	routineMonitoring	Bacteria	Cyanobacteria	Cyanophyceae	Synechococcales	Merismopediaceae	Snowella	septentrionalis
Spirulina major	660933	phytoplankton	NA	Helcom	routineMonitoring	Bacteria	Cyanobacteria	Cyanophyceae	Spirulinales	Spirulinaceae	Spirulina	major
Spirulina subsalsa	660753	phytoplankton	NA	Helcom	routineMonitoring	Bacteria	Cyanobacteria	Cyanophyceae	Spirulinales	Spirulinaceae	Spirulina	subsalsa
Trichodesmium erythraeum	660919	phytoplankton	NA	RWS	routineMonitoring	Bacteria	Cyanobacteria	Cyanophyceae	Oscillatoriales	Phormidiaceae	Trichodesmium	erythraeum
Tychonema bourrellyi	615642	phytoplankton	NA	Helcom	routineMonitoring	Bacteria	Cyanobacteria	Cyanophyceae	Oscillatoriales	Phormidiaceae	Tychonema	bourrellyi
Woronichinia compacta	177484	phytoplankton	NA	Helcom	routineMonitoring	Bacteria	Cyanobacteria	Cyanophyceae	Chroococcales	Gomphosphaeriaceae	Woronichinia	compacta
Woronichinia elorantae	177489	phytoplankton	NA	Helcom	routineMonitoring	Bacteria	Cyanobacteria	Cyanophyceae	Chroococcales	Gomphosphaeriaceae	Woronichinia	elorantae
Woronichinia fusca	177490	phytoplankton	NA	Helcom	routineMonitoring	Bacteria	Cyanobacteria	Cyanophyceae	Chroococcales	Gomphosphaeriaceae	Woronichinia	fusca
Woronichinia karelica	177492	phytoplankton	NA	Helcom	routineMonitoring	Bacteria	Cyanobacteria	Cyanophyceae	Chroococcales	Gomphosphaeriaceae	Woronichinia	karelica
Woronichinia naegeliana	146618	phytoplankton	NA	Helcom	routineMonitoring	Bacteria	Cyanobacteria	Cyanophyceae	Chroococcales	Gomphosphaeriaceae	Woronichinia	naegeliana
Apedinella radians	248097	phytoplankton	NA	Helcom	routineMonitoring	Chromista	Ochrophyta	Dictyochophyceae	Pedinellales	Pedinellaceae	Apedinella	radians
Dictyocha fibula	157463	phytoplankton	NA	Helcom	routineMonitoring	Chromista	Ochrophyta	Dictyochophyceae	Dictyochales	Dictyochaceae	Dictyocha	fibula
Dictyocha speculum	157260	phytoplankton	NA	Helcom	routineMonitoring	Chromista	Ochrophyta	Dictyochophyceae	Dictyochales	Dictyochaceae	Dictyocha	speculum
Pseudochattonella farcimen	531467	phytoplankton	NA	Helcom	routineMonitoring	Chromista	Ochrophyta	Dictyochophyceae	Florenciellales	Florenciellales incertae sedis	Pseudochattonella	farcimen
Pseudochattonella verruculosa	531446	phytoplankton	NA	Helcom	routineMonitoring	Chromista	Ochrophyta	Dictyochophyceae	Florenciellales	Florenciellales incertae sedis	Pseudochattonella	verruculosa
Pseudopedinella elastica	248149	phytoplankton	NA	Helcom	routineMonitoring	Chromista	Ochrophyta	Dictyochophyceae	Pedinellales	Pedinellaceae	Pseudopedinella	elastica
Pseudopedinella pyriformis	160600	phytoplankton	NA	Helcom	routineMonitoring	Chromista	Ochrophyta	Dictyochophyceae	Pedinellales	Pedinellaceae	Pseudopedinella	pyriformis
Pseudopedinella thomsenii	388485	phytoplankton	NA	Helcom	routineMonitoring	Chromista	Ochrophyta	Dictyochophyceae	Pedinellales	Pedinellaceae	Pseudopedinella	thomsenii
Moestrupia oblonga	625975	mixoplankton	CM	Hansen and Tillmann 2020	book	Chromista	Myzozoa	Dinoflagellata incertae sedis	NA	NA	Moestrupia	oblonga
Stoeckeria algicida	838270	protozooplankton	NA	Jeong et al. 2005	paper	Chromista	Myzozoa	Dinoflagellata incertae sedis	NA	NA	Stoeckeria	algicida
Abedinium dasypus	233177	protozooplankton	NA	Saburova et al. 2013	paper	Chromista	Myzozoa	Dinophyceae	Noctilucales	Noctilucaceae	Abedinium	dasypus
Achradina pulchra	109716	phytoplankton	NA	Gomez 2017	scientific cruise	Chromista	Myzozoa	Dinophyceae	Amphilothales	Amphilothaceae	Achradina	pulchra
Actiniscus pentasterias	109717	protozooplankton	NA	Helcom	routineMonitoring	Chromista	Myzozoa	Dinophyceae	Actiniscales	Actiniscaceae	Actiniscus	pentasterias
Adenoides eludens	110069	protozooplankton	NA	Hoppenrath et al. 2003	scientific cruise	Chromista	Myzozoa	Dinophyceae	Peridiniales	Peridiniida incertae sedis	Adenoides	eludens
Akashiwo sanguinea	232546	mixoplankton	CM	Leles et al. 2019	review	Chromista	Myzozoa	Dinophyceae	Gymnodiniales	Gymnodiniaceae	Akashiwo	sanguinea
Alexandrium affine	109707	mixoplankton	CM	Leles et al. 2019	review	Chromista	Myzozoa	Dinophyceae	Gonyaulacales	Ostreopsidaceae	Alexandrium	affine
Alexandrium andersonii	246835	mixoplankton	CM	Leles et al. 2019	review	Chromista	Myzozoa	Dinophyceae	Gonyaulacales	Ostreopsidaceae	Alexandrium	andersonii
Alexandrium catenella	231873	mixoplankton	CM	Leles et al. 2019	review	Chromista	Myzozoa	Dinophyceae	Gonyaulacales	Ostreopsidaceae	Alexandrium	catenella
Alexandrium hiranoi	233440	phytoplankton	NA	Lim et al. 2019	scientific cruise	Chromista	Myzozoa	Dinophyceae	Gonyaulacales	Ostreopsidaceae	Alexandrium	hiranoi
Alexandrium leei	109710	phytoplankton	NA	RWS	routineMonitoring	Chromista	Myzozoa	Dinophyceae	Gonyaulacales	Ostreopsidaceae	Alexandrium	leei
Alexandrium margalefii	233447	phytoplankton	NA	RWS	routineMonitoring	Chromista	Myzozoa	Dinophyceae	Gonyaulacales	Ostreopsidaceae	Alexandrium	margalefii
Alexandrium minutum	109711	mixoplankton	CM	Leles et al. 2019	review	Chromista	Myzozoa	Dinophyceae	Gonyaulacales	Ostreopsidaceae	Alexandrium	minutum
Alexandrium ostenfeldii	109712	mixoplankton	CM	Leles et al. 2019	review	Chromista	Myzozoa	Dinophyceae	Gonyaulacales	Ostreopsidaceae	Alexandrium	ostenfeldii
Alexandrium pohangense	1016737	mixoplankton	CM	Leles et al. 2019	review	Chromista	Myzozoa	Dinophyceae	Gonyaulacales	Ostreopsidaceae	Alexandrium	pohangense
Alexandrium pseudogonyaulax	109713	mixoplankton	CM	Leles et al. 2019	review	Chromista	Myzozoa	Dinophyceae	Gonyaulacales	Ostreopsidaceae	Alexandrium	pseudogonyaulax
Alexandrium tamarense	109714	mixoplankton	CM	Jeong et al. 2005	paper	Chromista	Myzozoa	Dinophyceae	Gonyaulacales	Ostreopsidaceae	Alexandrium	tamarense
Amoebophrya	109448	protozooplankton	NA	Kim and Park 2014	paper	Chromista	Myzozoa	Dinophyceae	Syndiniales	Amoebophryaceae	Amoebophrya	NA
Amphidiniella sedentaria	233845	mixoplankton	CM	Hansen and Tillmann 2020	book	Chromista	Myzozoa	Dinophyceae	Peridiniales	Peridiniida incertae sedis	Amphidiniella	sedentaria
Amphidinium carterae	109723	mixoplankton	CM	Leles et al. 2019	review	Chromista	Myzozoa	Dinophyceae	Amphidiniales	Amphidiniaceae	Amphidinium	carterae
Amphidinium crassum	109726	protozooplankton	NA	Helcom	routineMonitoring	Chromista	Myzozoa	Dinophyceae	Amphidiniales	Amphidiniaceae	Amphidinium	crassum
Amphidinium cryophilum	612870	mixoplankton	CM	Wilcox and Wedemeyer 1991	paper	Chromista	Myzozoa	Dinophyceae	Gymnodiniales	Gymnodiniaceae	Gymnodinium	cryophilum
Amphidinium herdmanii	109731	phytoplankton	NA	RWS	routineMonitoring	Chromista	Myzozoa	Dinophyceae	Amphidiniales	Amphidiniaceae	Amphidinium	herdmanii
Amphidinium incoloratum	109733	protozooplankton	NA	Helcom	routineMonitoring	Chromista	Myzozoa	Dinophyceae	Amphidiniales	Amphidiniaceae	Amphidinium	incoloratum
Amphidinium longum	109741	protozooplankton	NA	Helcom	routineMonitoring	Chromista	Myzozoa	Dinophyceae	Amphidiniales	Amphidiniaceae	Amphidinium	longum
Amphidinium operculatum	109745	protozooplankton	NA	Helcom	routineMonitoring	Chromista	Myzozoa	Dinophyceae	Amphidiniales	Amphidiniaceae	Amphidinium	operculatum
Amphidinium sphenoides	109754	protozooplankton	NA	Helcom	routineMonitoring	Chromista	Myzozoa	Dinophyceae	Amphidiniales	Amphidiniaceae	Amphidinium	sphenoides
Amphidoma acuminata	233194	phytoplankton	NA	RWS	routineMonitoring	Chromista	Myzozoa	Dinophyceae	Dinophyceae incertae sedis	Amphidomataceae	Amphidoma	acuminata
Amphisolenia	109459	mixoplankton	eSNCM	Leles et al. 2017	review	Chromista	Myzozoa	Dinophyceae	Dinophysiales	Amphisoleniaceae	Amphisolenia	NA
Amylax buxus	233480	mixoplankton	pSNCM	Kim and Park 2014	scientific cruise	Chromista	Myzozoa	Dinophyceae	Gonyaulacales	Gonyaulacaceae	Amylax	buxus
Amylax triacantha	110007	mixoplankton	pSNCM	Leles et al. 2017	review	Chromista	Myzozoa	Dinophyceae	Gonyaulacales	Gonyaulacaceae	Amylax	triacantha
Amylax triacantha var buxus	846758	mixoplankton	pSNCM	Koike et al. 2008	paper	Chromista	Myzozoa	Dinophyceae	Gonyaulacales	Gonyaulacaceae	Amylax	triacantha
Amylax triacantha var triacantha	1304620	mixoplankton	pSNCM	Koike et al. 2008	paper	Chromista	Myzozoa	Dinophyceae	Gonyaulacales	Gonyaulacaceae	Amylax	triacantha
Ansanella granifera	840753	mixoplankton	CM	Hansen and Tillmann 2020	book	Chromista	Myzozoa	Dinophyceae	Suessiales	Suessiaceae	Ansanella	granifera
Archaeperidinium minutum	624607	protozooplankton	NA	Helcom	routineMonitoring	Chromista	Myzozoa	Dinophyceae	Peridiniales	Peridiniida incertae sedis	Archaeperidinium	minutum
Azadinium spinosum	391509	phytoplankton	NA	Helcom	routineMonitoring	Chromista	Myzozoa	Dinophyceae	Dinophyceae incertae sedis	Amphidomataceae	Azadinium	spinosum
Barrufeta bravensis	624500	mixoplankton	CM	Hansen and Tillmann 2020	book	Chromista	Myzozoa	Dinophyceae	Gymnodiniales	Gymnodiniaceae	Barrufeta	bravensis
Barrufeta resplendens	1371463	mixoplankton	CM	Hansen and Tillmann 2020	book	Chromista	Myzozoa	Dinophyceae	Gymnodiniales	Gymnodiniaceae	Barrufeta	resplendens
Biecheleria baltica	626297	phytoplankton	NA	Helcom	routineMonitoring	Chromista	Myzozoa	Dinophyceae	Suessiales	Biecheleriaceae	Biecheleria	baltica
Biecheleria cincta	840029	mixoplankton	CM	Leles et al. 2019	review	Chromista	Myzozoa	Dinophyceae	Suessiales	Biecheleriaceae	Biecheleria	cincta
Bispinodinium angelaceum	839135	mixoplankton	CM	Hansen and Tillmann 2020	book	Chromista	Myzozoa	Dinophyceae	Dinophyceae incertae sedis	NA	Bispinodinium	angelaceum
Blixaea quinquecornis	1360848	mixoplankton	eSNCM	Horiguchi and Takano 2006	scientific cruise	Chromista	Myzozoa	Dinophyceae	Peridiniales	Kryptoperidiniaceae	Blixaea	quinquecornis
Citharistes	109461	mixoplankton	eSNCM	Leles et al. 2017	review	Chromista	Myzozoa	Dinophyceae	Dinophysiales	Dinophysiaceae	Citharistes	NA
Cochlodinium helicoides	109766	phytoplankton	NA	Helcom	routineMonitoring	Chromista	Myzozoa	Dinophyceae	Gymnodiniales	Gymnodiniaceae	Cochlodinium	helicoides
Cochlodinium pupa	109773	phytoplankton	NA	Helcom	routineMonitoring	Chromista	Myzozoa	Dinophyceae	Gymnodiniales	Gymnodiniaceae	Cochlodinium	pupa
Coolia monotis	110130	phytoplankton	NA	RWS	routineMonitoring	Chromista	Myzozoa	Dinophyceae	Gonyaulacales	Ostreopsidaceae	Coolia	monotis
Corythodinium curvicaudatum	233754	phytoplankton	NA	Helcom	routineMonitoring	Chromista	Myzozoa	Dinophyceae	Peridiniales	Oxytoxaceae	Corythodinium	curvicaudatum
Dicroerisma psilonereiella	232110	protozooplankton	NA	Helcom	routineMonitoring	Chromista	Myzozoa	Dinophyceae	Actiniscales	Actiniscaceae	Dicroerisma	psilonereiella
Dinophysis acuminata	109603	mixoplankton	pSNCM	Hansen and Tillmann 2020	book	Chromista	Myzozoa	Dinophyceae	Dinophysiales	Dinophysiaceae	Dinophysis	acuminata
Dinophysis acuta	109604	mixoplankton	pSNCM	Hansen and Tillmann 2020	book	Chromista	Myzozoa	Dinophyceae	Dinophysiales	Dinophysiaceae	Dinophysis	acuta
Dinophysis braarudii	627652	protozooplankton	NA	Jensen and Daugbjerg 2009	paper	Chromista	Myzozoa	Dinophyceae	Dinophysiales	Dinophysiaceae	Dinophysis	braarudii
Dinophysis caudata	109612	mixoplankton	pSNCM	Nishitani et al. 2008a	paper	Chromista	Myzozoa	Dinophyceae	Dinophysiales	Dinophysiaceae	Dinophysis	caudata
Dinophysis dens	109616	mixoplankton	pSNCM	Moita et al. 2006	paper	Chromista	Myzozoa	Dinophyceae	Dinophysiales	Dinophysiaceae	Dinophysis	dens
Dinophysis fortii	109624	mixoplankton	pSNCM	Ishimaru et al. 1988	paper	Chromista	Myzozoa	Dinophyceae	Dinophysiales	Dinophysiaceae	Dinophysis	fortii
Dinophysis hastata	109627	protozooplankton	NA	Hansen 1991	paper	Chromista	Myzozoa	Dinophyceae	Dinophysiales	Dinophysiaceae	Dinophysis	hastata
Dinophysis infundibulus	109629	mixoplankton	pSNCM	Nishitani et al. 2008	paper	Chromista	Myzozoa	Dinophyceae	Dinophysiales	Dinophysiaceae	Dinophysis	infundibulum
Dinophysis miles	232209	mixoplankton	pSNCM	Qiu et al. 2011	paper	Chromista	Myzozoa	Dinophyceae	Dinophysiales	Dinophysiaceae	Dinophysis	miles
Dinophysis norvegica	109637	mixoplankton	pSNCM	Hansen and Tillmann 2020	book	Chromista	Myzozoa	Dinophyceae	Dinophysiales	Dinophysiaceae	Dinophysis	norvegica
Dinophysis odiosa	109638	protozooplankton	NA	Jensen and Daugbjerg 2009	paper	Chromista	Myzozoa	Dinophyceae	Dinophysiales	Dinophysiaceae	Dinophysis	odiosa
Dinophysis ovum	646201	mixoplankton	pSNCM	Harred and Campbell 2014	paper	Chromista	Myzozoa	Dinophyceae	Dinophysiales	Dinophysiaceae	Dinophysis	ovum
Dinophysis pusilla	109652	protozooplankton	NA	Jensen and Daugbjerg 2009	paper	Chromista	Myzozoa	Dinophyceae	Dinophysiales	Dinophysiaceae	Dinophysis	pusilla
Dinophysis sacculus	232261	mixoplankton	pSNCM	Zingone et al. 1998	paper	Chromista	Myzozoa	Dinophyceae	Dinophysiales	Dinophysiaceae	Dinophysis	sacculus
Dinophysis schuettii	109657	protozooplankton	NA	Jensen and Daugbjerg 2009	paper	Chromista	Myzozoa	Dinophyceae	Dinophysiales	Dinophysiaceae	Dinophysis	schuettii
Dinophysis tripos	109662	mixoplankton	pSNCM	Rodriguez et al. 2012	paper	Chromista	Myzozoa	Dinophyceae	Dinophysiales	Dinophysiaceae	Dinophysis	tripos
Diplopelta pusilla	110134	protozooplankton	NA	RWS	routineMonitoring	Chromista	Myzozoa	Dinophyceae	Peridiniales	Protoperidiniaceae	Diplopelta	pusilla
Diplopsalis lenticula	110001	protozooplankton	NA	Helcom	routineMonitoring	Chromista	Myzozoa	Dinophyceae	Peridiniales	Protoperidiniaceae	Diplopsalis	lenticula
Diplopsalopsis bomba	155560	protozooplankton	NA	RWS	routineMonitoring	Chromista	Myzozoa	Dinophyceae	Peridiniales	Protoperidiniaceae	Diplopsalopsis	bomba
Diplopsalopsis latipeltata	110138	protozooplankton	NA	RWS	routineMonitoring	Chromista	Myzozoa	Dinophyceae	Peridiniales	Protoperidiniaceae	Diplopsalopsis	latipeltata
Diplopsalopsis orbicularis	110139	protozooplankton	NA	RWS	routineMonitoring	Chromista	Myzozoa	Dinophyceae	Peridiniales	Protoperidiniaceae	Diplopsalopsis	orbicularis
Dissodinium pseudocalani	110324	phytoplankton	NA	RWS	routineMonitoring	Chromista	Myzozoa	Dinophyceae	Pyrocystales	Pyrocystaceae	Dissodinium	pseudocalani
Dissodinium pseudolunula	110325	phytoplankton	NA	Helcom	routineMonitoring	Chromista	Myzozoa	Dinophyceae	Pyrocystales	Pyrocystaceae	Dissodinium	pseudolunula
Durinskia baltica	248118	phytoplankton	NA	Helcom	routineMonitoring	Chromista	Myzozoa	Dinophyceae	Peridiniales	Kryptoperidiniaceae	Durinskia	baltica
Fragilidium duplocampanaeforme	623961	mixoplankton	CM	Leles et al. 2019	review	Chromista	Myzozoa	Dinophyceae	Gonyaulacales	Pyrophacaceae	Fragilidium	duplocampanaeforme
Fragilidium heterolobum	232611	mixoplankton	CM	Hansen and Tillmann 2020	book	Chromista	Myzozoa	Dinophyceae	Gonyaulacales	Pyrophacaceae	Fragilidium	heterolobum
Fragilidium mexicanum	573696	mixoplankton	CM	Leles et al. 2019	review	Chromista	Myzozoa	Dinophyceae	Gonyaulacales	Pyrophacaceae	Fragilidium	mexicanum
Fragilidium subglobosum	109705	mixoplankton	CM	Leles et al. 2019	review	Chromista	Myzozoa	Dinophyceae	Gonyaulacales	Pyrophacaceae	Fragilidium	subglobosum
Gambierdiscus toxicus	233382	mixoplankton	CM	Leles et al. 2019	review	Chromista	Myzozoa	Dinophyceae	Gonyaulacales	Ostreopsidaceae	Gambierdiscus	toxicus
Glenodinium paululum	110149	phytoplankton	NA	Helcom	routineMonitoring	Chromista	Myzozoa	Dinophyceae	Peridiniales	Peridiniaceae	Glenodinium	paululum
Gonyaulax ceratocoroides	845296	mixoplankton	CM	Leles et al. 2019	review	Chromista	Myzozoa	Dinophyceae	Gonyaulacales	Gonyaulacaceae	Gonyaulax	spinifera
Gonyaulax diegensis	110014	mixoplankton	CM	Leles et al. 2019	review	Chromista	Myzozoa	Dinophyceae	Gonyaulacales	Gonyaulacaceae	Gonyaulax	diegensis
Gonyaulax digitale	110015	phytoplankton	NA	Helcom	routineMonitoring	Chromista	Myzozoa	Dinophyceae	Gonyaulacales	Gonyaulacaceae	Gonyaulax	digitale
Gonyaulax polygramma	110035	mixoplankton	CM	Leles et al. 2019	review	Chromista	Myzozoa	Dinophyceae	Gonyaulacales	Gonyaulacaceae	Gonyaulax	polygramma
Gonyaulax rugosum	110038	phytoplankton	NA	RWS	routineMonitoring	Chromista	Myzozoa	Dinophyceae	Gonyaulacales	Gonyaulacaceae	Gonyaulax	rugosum
Gonyaulax scrippsae	110039	phytoplankton	NA	Helcom	routineMonitoring	Chromista	Myzozoa	Dinophyceae	Gonyaulacales	Gonyaulacaceae	Gonyaulax	scrippsae
Gonyaulax spinifera	110041	phytoplankton	NA	Helcom	routineMonitoring	Chromista	Myzozoa	Dinophyceae	Gonyaulacales	Gonyaulacaceae	Gonyaulax	spinifera
Gonyaulax verior	110045	phytoplankton	NA	Helcom	routineMonitoring	Chromista	Myzozoa	Dinophyceae	Gonyaulacales	Gonyaulacaceae	Gonyaulax	verior
Grammatodinium tongyeonginum	1306117	mixoplankton	CM	Hansen and Tillmann 2020	book	Chromista	Myzozoa	Dinophyceae	Gonyaulacales	Gonyaulacales familia incertae sedis	Grammatodinium	tongyeonginum
Gymnodinium acuminatum	615560	phytoplankton	NA	RWS	routineMonitoring	Chromista	Myzozoa	Dinophyceae	Gymnodiniales	Gymnodiniaceae	Gymnodinium	acuminatum
Gymnodinium albulum	249714	phytoplankton	NA	Helcom	routineMonitoring	Chromista	Myzozoa	Dinophyceae	Gymnodiniales	Gymnodiniaceae	Gymnodinium	albulum
Gymnodinium aureolum	232716	mixoplankton	CM	Leles et al. 2019	review	Chromista	Myzozoa	Dinophyceae	Gymnodiniales	Gymnodiniaceae	Gymnodinium	aureolum
Gymnodinium catenatum	109784	mixoplankton	CM	Leles et al. 2019	review	Chromista	Myzozoa	Dinophyceae	Gymnodiniales	Gymnodiniaceae	Gymnodinium	catenatum
Gymnodinium corollarium	623645	phytoplankton	NA	Helcom	routineMonitoring	Chromista	Myzozoa	Dinophyceae	Gymnodiniales	Gymnodiniaceae	Gymnodinium	corollarium
Gymnodinium elongatum	109791	protozooplankton	NA	RWS	routineMonitoring	Chromista	Myzozoa	Dinophyceae	Gymnodiniales	Gymnodiniaceae	Gymnodinium	elongatum
Gymnodinium gracile	109800	protozooplankton	NA	Helcom	routineMonitoring	Chromista	Myzozoa	Dinophyceae	Gymnodiniales	Gymnodiniaceae	Gymnodinium	gracile
Gymnodinium gracilentum	232772	mixoplankton	pSNCM	Leles et al. 2017	review	Chromista	Myzozoa	Dinophyceae	Gymnodiniales	Gymnodiniaceae	Gymnodinium	gracilentum
Gymnodinium heterostriatum	232778	protozooplankton	NA	Helcom	routineMonitoring	Chromista	Myzozoa	Dinophyceae	Gymnodiniales	Gymnodiniaceae	Gymnodinium	heterostriatum
Gymnodinium impudicum	232785	mixoplankton	CM	Leles et al. 2019	review	Chromista	Myzozoa	Dinophyceae	Gymnodiniales	Gymnodiniaceae	Gymnodinium	impudicum
Gymnodinium lantzschii	109807	phytoplankton	NA	RWS	routineMonitoring	Chromista	Myzozoa	Dinophyceae	Gymnodiniales	Gymnodiniaceae	Gymnodinium	lantzschii
Gymnodinium marinum	109811	protozooplankton	NA	RWS	routineMonitoring	Chromista	Myzozoa	Dinophyceae	Gymnodiniales	Gymnodiniaceae	Gymnodinium	marinum
Gymnodinium ostenfeldii	109819	phytoplankton	NA	Helcom	routineMonitoring	Chromista	Myzozoa	Dinophyceae	Gymnodiniales	Gymnodiniaceae	Gymnodinium	ostenfeldii
Gymnodinium simplex	109831	phytoplankton	NA	Helcom	routineMonitoring	Chromista	Myzozoa	Dinophyceae	Gymnodiniales	Gymnodiniaceae	Gymnodinium	simplex
Gymnodinium smaydae	836999	mixoplankton	CM	Lee et al. 2014	paper	Chromista	Myzozoa	Dinophyceae	Gymnodiniales	Gymnodiniaceae	Gymnodinium	smaydae
Gymnodinium stellatum	232869	protozooplankton	NA	Helcom	routineMonitoring	Chromista	Myzozoa	Dinophyceae	Gymnodiniales	Gymnodiniaceae	Gymnodinium	stellatum
Gymnodinium venator	547469	protozooplankton	NA	Helcom	routineMonitoring	Chromista	Myzozoa	Dinophyceae	Gymnodiniales	Gymnodiniaceae	Gymnodinium	venator
Gymnodinium verruculosum	232880	phytoplankton	NA	Helcom	routineMonitoring	Chromista	Myzozoa	Dinophyceae	Gymnodiniales	Gymnodiniaceae	Gymnodinium	verruculosum
Gyrodinium britannicum	109843	protozooplankton	NA	RWS	routineMonitoring	Chromista	Myzozoa	Dinophyceae	Gymnodiniales	Gymnodiniaceae	Gyrodinium	britannicum
Gyrodinium calyptoglyphe	109844	protozooplankton	NA	RWS	routineMonitoring	Chromista	Myzozoa	Dinophyceae	Gymnodiniales	Gymnodiniaceae	Gyrodinium	calyptoglyphe
Gyrodinium crassum	109849	protozooplankton	NA	Helcom	routineMonitoring	Chromista	Myzozoa	Dinophyceae	Gymnodiniales	Gymnodiniaceae	Gyrodinium	crassum
Gyrodinium dominans	109851	protozooplankton	NA	Nakamura et al. 1992	paper	Chromista	Myzozoa	Dinophyceae	Gymnodiniales	Gymnodiniaceae	Gyrodinium	dominans
Gyrodinium flagellare	109854	phytoplankton	NA	Helcom	routineMonitoring	Chromista	Myzozoa	Dinophyceae	Gymnodiniales	Gymnodiniaceae	Gyrodinium	flagellare
Gyrodinium fusiforme	109856	protozooplankton	NA	Helcom	routineMonitoring	Chromista	Myzozoa	Dinophyceae	Gymnodiniales	Gymnodiniaceae	Gyrodinium	fusiforme
Gyrodinium helveticum	639206	protozooplankton	NA	Popovsky 1982	scientific cruise	Chromista	Myzozoa	Dinophyceae	Gymnodiniales	Gymnodiniaceae	Gyrodinium	helveticum
Gyrodinium heterogrammum	232953	protozooplankton	NA	Larsen 1996	scientific cruise	Chromista	Myzozoa	Dinophyceae	Gymnodiniales	Gymnodiniaceae	Gyrodinium	heterogrammum
Gyrodinium lachryma	109859	protozooplankton	NA	Helcom	routineMonitoring	Chromista	Myzozoa	Dinophyceae	Gymnodiniales	Gymnodiniaceae	Gyrodinium	lachryma
Gyrodinium linguliferum	109860	protozooplankton	NA	RWS	routineMonitoring	Chromista	Myzozoa	Dinophyceae	Gymnodiniales	Gymnodiniaceae	Gyrodinium	linguliferum
Gyrodinium pingue	109872	protozooplankton	NA	RWS	routineMonitoring	Chromista	Myzozoa	Dinophyceae	Gymnodiniales	Gymnodiniaceae	Gyrodinium	pingue
Gyrodinium rubrum	628278	protozooplankton	NA	Takano and Horiguchi 2004	scientific cruise	Chromista	Myzozoa	Dinophyceae	Gymnodiniales	Gymnodiniaceae	Gyrodinium	rubrum
Gyrodinium spirale	109876	protozooplankton	NA	Hansen 1992	paper	Chromista	Myzozoa	Dinophyceae	Gymnodiniales	Gymnodiniaceae	Gyrodinium	spirale
Herdmania litoralis	109894	protozooplankton	NA	RWS	routineMonitoring	Chromista	Myzozoa	Dinophyceae	Gymnodiniales	Ptychodiscaceae	Herdmania	litoralis
Heterocapsa arctica subsp frigida	688227	phytoplankton	NA	Helcom	routineMonitoring	Chromista	Myzozoa	Dinophyceae	Peridiniales	Heterocapsaceae	Heterocapsa	arctica
Heterocapsa circularisquama	233610	mixoplankton	CM	Leles et al. 2019	review	Chromista	Myzozoa	Dinophyceae	Peridiniales	Heterocapsaceae	Heterocapsa	circularisquama
Heterocapsa lanceolata	233615	phytoplankton	NA	RWS	routineMonitoring	Chromista	Myzozoa	Dinophyceae	Peridiniales	Heterocapsaceae	Heterocapsa	lanceolata
Heterocapsa minima	233619	phytoplankton	NA	Helcom	routineMonitoring	Chromista	Myzozoa	Dinophyceae	Peridiniales	Heterocapsaceae	Heterocapsa	minima
Heterocapsa niei	233620	mixoplankton	CM	Loeder et al. 2012	paper	Chromista	Myzozoa	Dinophyceae	Peridiniales	Heterocapsaceae	Heterocapsa	niei
Heterocapsa rotundata	110152	mixoplankton	CM	Leles et al. 2019	review	Chromista	Myzozoa	Dinophyceae	Peridiniales	Heterocapsaceae	Heterocapsa	rotundata
Heterocapsa triquetra	110153	mixoplankton	CM	Leles et al. 2019	review	Chromista	Myzozoa	Dinophyceae	Peridiniales	Heterocapsaceae	Heterocapsa	triquetra
Histioneis	109463	mixoplankton	eSNCM	Leles et al. 2017	review	Chromista	Myzozoa	Dinophyceae	Dinophysiales	Dinophysiaceae	Histioneis	NA
Ichthyodinium chabelardi	562992	protozooplankton	NA	Hollande 1952	paper	Chromista	Myzozoa	Dinophyceae	Dinophysiales	Dinophysiaceae	Ichthyodinium	chabelardi
Islandinium tricingulatum	839791	protozooplankton	NA	RWS	routineMonitoring	Chromista	Myzozoa	Dinophyceae	Peridiniales	Protoperidiniaceae	Islandinium	tricingulatum
Kapelodinium vestifici	1368615	protozooplankton	NA	Helcom	routineMonitoring	Chromista	Myzozoa	Dinophyceae	Torodiniales	Kapelodiniaceae	Kapelodinium	vestifici
Karenia brevis	233015	mixoplankton	CM	Leles et al. 2019	review	Chromista	Myzozoa	Dinophyceae	Gymnodiniales	Brachidiniaceae	Karenia	brevis
Karenia mikimotoi	233024	mixoplankton	CM	Zhang et al. 2011	paper	Chromista	Myzozoa	Dinophyceae	Gymnodiniales	Brachidiniaceae	Karenia	mikimotoi
Karenia papilionacea	246593	mixoplankton	CM	Hansen and Tillmann 2020	book	Chromista	Myzozoa	Dinophyceae	Gymnodiniales	Brachidiniaceae	Karenia	papilionacea
Karlodinium armiger	370510	mixoplankton	CM	Leles et al. 2019	review	Chromista	Myzozoa	Dinophyceae	Gymnodiniales	Kareniaceae	Karlodinium	armiger
Karlodinium veneficum	233037	mixoplankton	CM	Leles et al. 2019	review	Chromista	Myzozoa	Dinophyceae	Gymnodiniales	Kareniaceae	Karlodinium	veneficum
Katodinium asymmetricum	109882	protozooplankton	NA	RWS	routineMonitoring	Chromista	Myzozoa	Dinophyceae	Tovelliales	Tovelliaceae	Katodinium	asymmetricum
Kofoidinium velleloides	109920	protozooplankton	NA	Helcom	routineMonitoring	Chromista	Myzozoa	Dinophyceae	Noctilucales	Kofoidiniaceae	Kofoidinium	velleloides
Kryptoperidinium foliaceum	110154	phytoplankton	NA	Helcom	routineMonitoring	Chromista	Myzozoa	Dinophyceae	Peridiniales	Peridiniaceae	Kryptoperidinium	foliaceum
Lepidodinium chlorophorum	345481	phytoplankton	NA	Helcom	routineMonitoring	Chromista	Myzozoa	Dinophyceae	Gymnodiniales	Gymnodiniaceae	Lepidodinium	chlorophorum
Lessardia elongata	232703	phytoplankton	NA	Helcom	routineMonitoring	Chromista	Myzozoa	Dinophyceae	Peridiniales	Lessardiaceae	Lessardia	elongata
Levanderina fissa	840689	mixoplankton	CM	Leles et al. 2019	review	Chromista	Myzozoa	Dinophyceae	Dinophyceae incertae sedis	NA	Levanderina	fissa
Lingulodinium polyedra	233592	mixoplankton	CM	Leles et al. 2019	review	Chromista	Myzozoa	Dinophyceae	Gonyaulacales	Gonyaulacaceae	Lingulodinium	polyedra
Margalefidinium polykrikoides	990876	mixoplankton	CM	Leles et al. 2019	review	Chromista	Myzozoa	Dinophyceae	Gymnodiniales	Gymnodiniaceae	Margalefidinium	polykrikoides
Mesoporos perforatus	232516	phytoplankton	NA	Helcom	routineMonitoring	Chromista	Myzozoa	Dinophyceae	Prorocentrales	Prorocentraceae	Mesoporos	perforatus
Micracanthodinium claytonii	109992	phytoplankton	NA	Helcom	routineMonitoring	Chromista	Myzozoa	Dinophyceae	Gonyaulacales	Cladopyxidaceae	Micracanthodinium	claytonii
Nematodinium armatum	109907	protozooplankton	NA	RWS	routineMonitoring	Chromista	Myzozoa	Dinophyceae	Gymnodiniales	Warnowiaceae	Nematodinium	armatum
Nematopsides vigilans	547527	protozooplankton	NA	Helcom	routineMonitoring	Chromista	Myzozoa	Dinophyceae	Gymnodiniales	Warnowiaceae	Nematopsides	vigilans
Noctiluca scintillans green	109921	mixoplankton	eSNCM	Harrison et al. 2011	paper	Chromista	Myzozoa	Dinophyceae	Noctilucales	Noctilucaceae	Noctiluca	scintillans
Noctiluca scintillans red	109921	protozooplankton	NA	Harrison et al. 2011	paper	Chromista	Myzozoa	Dinophyceae	Noctilucales	Noctilucaceae	Noctiluca	scintillans
Nusuttodinium poecilochroum	840906	mixoplankton	pSNCM	Drumm et al. 2017	paper	Chromista	Myzozoa	Dinophyceae	Gymnodiniales	Gymnodiniaceae	Nusuttodinium	poecilochroum
Oblea acanthocysta	656295	protozooplankton	NA	RWS	routineMonitoring	Chromista	Myzozoa	Dinophyceae	Peridiniales	Protoperidiniaceae	Oblea	acanthocysta
Oblea rotunda	110155	protozooplankton	NA	Helcom	routineMonitoring	Chromista	Myzozoa	Dinophyceae	Peridiniales	Protoperidiniaceae	Oblea	rotunda
Ornithocercus	109464	mixoplankton	eSNCM	Leles et al. 2017	review	Chromista	Myzozoa	Dinophyceae	Dinophysiales	Dinophysiaceae	Ornithocercus	NA
Ostreopsis heptagona	233707	mixoplankton	CM	Hansen and Tillmann 2020	book	Chromista	Myzozoa	Dinophyceae	Gonyaulacales	Ostreopsidaceae	Ostreopsis	heptagona
Ostreopsis labens	233708	mixoplankton	CM	Hansen and Tillmann 2020	book	Chromista	Myzozoa	Dinophyceae	Gonyaulacales	Ostreopsidaceae	Ostreopsis	labens
Ostreopsis lenticularis	231881	mixoplankton	CM	Leles et al. 2019	review	Chromista	Myzozoa	Dinophyceae	Gonyaulacales	Ostreopsidaceae	Ostreopsis	lenticularis
Ostreopsis mascarenensis	233711	mixoplankton	CM	Hansen and Tillmann 2020	book	Chromista	Myzozoa	Dinophyceae	Gonyaulacales	Ostreopsidaceae	Ostreopsis	mascarenensis
Ostreopsis ovata	110068	mixoplankton	CM	Leles et al. 2019	review	Chromista	Myzozoa	Dinophyceae	Gonyaulacales	Ostreopsidaceae	Ostreopsis	ovata
Ostreopsis siamensis	233712	mixoplankton	CM	Leles et al. 2019	review	Chromista	Myzozoa	Dinophyceae	Gonyaulacales	Ostreopsidaceae	Ostreopsis	siamensis
Oxyrrhis marina	109902	protozooplankton	NA	Jeong et al. 2007	paper	Chromista	Myzozoa	Dinophyceae	Oxyrrhinales	Oxyrrhinaceae	Oxyrrhis	marina
Oxytoxum criophilum	233857	phytoplankton	NA	Helcom	routineMonitoring	Chromista	Myzozoa	Dinophyceae	Peridiniales	Oxytoxaceae	Oxytoxum	criophilum
Oxytoxum mediterraneum	110102	protozooplankton	NA	RWS	routineMonitoring	Chromista	Myzozoa	Dinophyceae	Peridiniales	Oxytoxaceae	Oxytoxum	mediterraneum
Paragymnodinium shiwhaense	761431	mixoplankton	CM	Leles et al. 2019	review	Chromista	Myzozoa	Dinophyceae	Gymnodiniales	Gymnodiniaceae	Paragymnodinium	shiwhaense
Parvodinium inconspicuum	838487	phytoplankton	NA	Helcom	routineMonitoring	Chromista	Myzozoa	Dinophyceae	Peridiniales	Peridiniaceae	Parvodinium	inconspicuum
Paulsenella chaetoceratis	109575	phytoplankton	NA	RWS	routineMonitoring	Chromista	Myzozoa	Dinophyceae	Coccidiniales	Chytriodiniaceae	Paulsenella	chaetoceratis
Pentapharsodinium dalei	109925	phytoplankton	NA	Helcom	routineMonitoring	Chromista	Myzozoa	Dinophyceae	Peridiniales	Peridiniaceae	Pentapharsodinium	dalei
Peridiniella catenata	110156	phytoplankton	NA	Helcom	routineMonitoring	Chromista	Myzozoa	Dinophyceae	Gonyaulacales	Cladopyxidaceae	Peridiniella	catenata
Peridiniella danica	233369	protozooplankton	NA	Helcom	routineMonitoring	Chromista	Myzozoa	Dinophyceae	Gonyaulacales	Cladopyxidaceae	Peridiniella	danica
Peridinium achromaticum	163858	protozooplankton	NA	Helcom	routineMonitoring	Chromista	Myzozoa	Dinophyceae	Peridiniales	Peridiniaceae	Peridinium	achromaticum
Peridinium cinctum	110183	phytoplankton	NA	Helcom	routineMonitoring	Chromista	Myzozoa	Dinophyceae	Peridiniales	Peridiniaceae	Peridinium	cinctum
Phalacroma mitra	232491	mixoplankton	pSNCM	Leles et al. 2017	review	Chromista	Myzozoa	Dinophyceae	Dinophysiales	Oxyphysaceae	Phalacroma	mitra
Phalacroma rotundatum	156505	protozooplankton	NA	Graneli et al. 1997	paper	Chromista	Myzozoa	Dinophyceae	Dinophysiales	Oxyphysaceae	Phalacroma	rotundatum
Pheopolykrikos beauchampii	109896	phytoplankton	NA	Chatton 1933	scientific cruise	Chromista	Myzozoa	Dinophyceae	Gymnodiniales	Polykrikaceae	Pheopolykrikos	beauchampii
Pheopolykrikos hartmannii	109898	mixoplankton	CM	Leles et al. 2019	review	Chromista	Myzozoa	Dinophyceae	Gymnodiniales	Polykrikaceae	Polykrikos	hartmannii
Polykrikos kofoidii	109899	protozooplankton	NA	Jeong et al. 2001	paper	Chromista	Myzozoa	Dinophyceae	Gymnodiniales	Polykrikaceae	Polykrikos	kofoidii
Polykrikos lebourae	109900	mixoplankton	CM	Leles et al. 2019	review	Chromista	Myzozoa	Dinophyceae	Gymnodiniales	Polykrikaceae	Polykrikos	lebourae
Polykrikos schwartzii	109901	protozooplankton	NA	Helcom	routineMonitoring	Chromista	Myzozoa	Dinophyceae	Gymnodiniales	Polykrikaceae	Polykrikos	schwartzii
Preperidinium meunieri	614618	protozooplankton	NA	Helcom	routineMonitoring	Chromista	Myzozoa	Dinophyceae	Peridiniales	Protoperidiniaceae	Preperidinium	meunieri
Preperidinium meunierii	109927	protozooplankton	NA	RWS	routineMonitoring	Chromista	Myzozoa	Dinophyceae	Peridiniales	Protoperidiniaceae	Preperidinium	meunierii
Preperidinium pseudo oblea	233565	protozooplankton	NA	RWS	routineMonitoring	Chromista	Myzozoa	Dinophyceae	Peridiniales	Protoperidiniaceae	Preperidinium	pseudo-oblea
Pronoctiluca pelagica	109903	protozooplankton	NA	Helcom	routineMonitoring	Chromista	Myzozoa	Dinophyceae	Noctilucales	Protodiniferaceae	Pronoctiluca	pelagica
Prorocentrum aporum	110291	phytoplankton	NA	RWS	routineMonitoring	Chromista	Myzozoa	Dinophyceae	Prorocentrales	Prorocentraceae	Prorocentrum	aporum
Prorocentrum balticum	110293	mixoplankton	CM	Loeder et al. 2012	paper	Chromista	Myzozoa	Dinophyceae	Prorocentrales	Prorocentraceae	Prorocentrum	balticum
Prorocentrum compressum	110295	phytoplankton	NA	Helcom	routineMonitoring	Chromista	Myzozoa	Dinophyceae	Prorocentrales	Prorocentraceae	Prorocentrum	compressum
Prorocentrum cordatum	232376	mixoplankton	CM	Leles et al. 2019	review	Chromista	Myzozoa	Dinophyceae	Prorocentrales	Prorocentraceae	Prorocentrum	cordatum
Prorocentrum donghaiense	232308	mixoplankton	CM	Leles et al. 2019	review	Chromista	Myzozoa	Dinophyceae	Prorocentrales	Prorocentraceae	Prorocentrum	donghaiense
Prorocentrum hoffmannianum	232477	mixoplankton	CM	Leles et al. 2019	review	Chromista	Myzozoa	Dinophyceae	Prorocentrales	Prorocentraceae	Prorocentrum	belizeanum
Prorocentrum lima	110301	mixoplankton	CM	Leles et al. 2019	review	Chromista	Myzozoa	Dinophyceae	Prorocentrales	Prorocentraceae	Prorocentrum	lima
Prorocentrum micans	110303	mixoplankton	CM	Leles et al. 2019	review	Chromista	Myzozoa	Dinophyceae	Prorocentrales	Prorocentraceae	Prorocentrum	micans
Prorocentrum scutellum	110314	phytoplankton	NA	RWS	routineMonitoring	Chromista	Myzozoa	Dinophyceae	Prorocentrales	Prorocentraceae	Prorocentrum	scutellum
Prorocentrum triestinum	110316	mixoplankton	CM	Leles et al. 2019	review	Chromista	Myzozoa	Dinophyceae	Prorocentrales	Prorocentraceae	Prorocentrum	triestinum
Protoceratium reticulatum	110321	phytoplankton	NA	Helcom	routineMonitoring	Chromista	Myzozoa	Dinophyceae	Gonyaulacales	Gonyaulacaceae	Protoceratium	reticulatum
Protoperidinium bipes	110208	protozooplankton	NA	Jeong et al. 2010	paper	Chromista	Myzozoa	Dinophyceae	Peridiniales	Protoperidiniaceae	Protoperidinium	bipes
Protoperidinium bolmonense	623339	protozooplankton	NA	Helcom	routineMonitoring	Chromista	Myzozoa	Dinophyceae	Peridiniales	Protoperidiniaceae	Protoperidinium	bolmonense
Protoperidinium breve	110209	protozooplankton	NA	Helcom	routineMonitoring	Chromista	Myzozoa	Dinophyceae	Peridiniales	Protoperidiniaceae	Protoperidinium	breve
Protoperidinium brevipes	110210	protozooplankton	NA	Helcom	routineMonitoring	Chromista	Myzozoa	Dinophyceae	Peridiniales	Protoperidiniaceae	Protoperidinium	brevipes
Protoperidinium cerasus	162749	protozooplankton	NA	Helcom	routineMonitoring	Chromista	Myzozoa	Dinophyceae	Peridiniales	Protoperidiniaceae	Protoperidinium	cerasus
Protoperidinium claudicans	163862	protozooplankton	NA	Helcom	routineMonitoring	Chromista	Myzozoa	Dinophyceae	Peridiniales	Protoperidiniaceae	Protoperidinium	claudicans
Protoperidinium conicoides	110212	protozooplankton	NA	Helcom	routineMonitoring	Chromista	Myzozoa	Dinophyceae	Peridiniales	Protoperidiniaceae	Protoperidinium	conicoides
Protoperidinium conicum	110213	protozooplankton	NA	Helcom	routineMonitoring	Chromista	Myzozoa	Dinophyceae	Peridiniales	Protoperidiniaceae	Protoperidinium	conicum
Protoperidinium crassipes	110214	protozooplankton	NA	Helcom	routineMonitoring	Chromista	Myzozoa	Dinophyceae	Peridiniales	Protoperidiniaceae	Protoperidinium	crassipes
Protoperidinium curtipes	110215	protozooplankton	NA	Helcom	routineMonitoring	Chromista	Myzozoa	Dinophyceae	Peridiniales	Protoperidiniaceae	Protoperidinium	curtipes
Protoperidinium curvipes	163934	protozooplankton	NA	Helcom	routineMonitoring	Chromista	Myzozoa	Dinophyceae	Peridiniales	Protoperidiniaceae	Protoperidinium	curvipes
Protoperidinium denticulatum	110216	protozooplankton	NA	Helcom	routineMonitoring	Chromista	Myzozoa	Dinophyceae	Peridiniales	Protoperidiniaceae	Protoperidinium	denticulatum
Protoperidinium depressum	110217	protozooplankton	NA	Helcom	routineMonitoring	Chromista	Myzozoa	Dinophyceae	Peridiniales	Protoperidiniaceae	Protoperidinium	depressum
Protoperidinium diabolum	172460	protozooplankton	NA	RWS	routineMonitoring	Chromista	Myzozoa	Dinophyceae	Peridiniales	Protoperidiniaceae	Protoperidinium	diabolum
Protoperidinium divergens	110219	protozooplankton	NA	Graneli et al. 1997	paper	Chromista	Myzozoa	Dinophyceae	Peridiniales	Protoperidiniaceae	Protoperidinium	divergens
Protoperidinium excentricum	110220	protozooplankton	NA	RWS	routineMonitoring	Chromista	Myzozoa	Dinophyceae	Peridiniales	Protoperidiniaceae	Protoperidinium	excentricum
Protoperidinium granii	110223	protozooplankton	NA	Graneli et al. 1997	paper	Chromista	Myzozoa	Dinophyceae	Peridiniales	Protoperidiniaceae	Protoperidinium	granii
Protoperidinium laticeps	110228	protozooplankton	NA	Helcom	routineMonitoring	Chromista	Myzozoa	Dinophyceae	Peridiniales	Protoperidiniaceae	Protoperidinium	laticeps
Protoperidinium leonis	110229	protozooplankton	NA	Helcom	routineMonitoring	Chromista	Myzozoa	Dinophyceae	Peridiniales	Protoperidiniaceae	Protoperidinium	leonis
Protoperidinium longispinum	233195	protozooplankton	NA	Helcom	routineMonitoring	Chromista	Myzozoa	Dinophyceae	Peridiniales	Protoperidiniaceae	Protoperidinium	longispinum
Protoperidinium marie lebouriae	614620	protozooplankton	NA	Helcom	routineMonitoring	Chromista	Myzozoa	Dinophyceae	Peridiniales	Protoperidiniaceae	Protoperidinium	marie-lebouriae
Protoperidinium mite	110234	protozooplankton	NA	RWS	routineMonitoring	Chromista	Myzozoa	Dinophyceae	Peridiniales	Protoperidiniaceae	Protoperidinium	mite
Protoperidinium oblongum	110238	protozooplankton	NA	Helcom	routineMonitoring	Chromista	Myzozoa	Dinophyceae	Peridiniales	Protoperidiniaceae	Protoperidinium	oblongum
Protoperidinium obtusum	110239	protozooplankton	NA	RWS	routineMonitoring	Chromista	Myzozoa	Dinophyceae	Peridiniales	Protoperidiniaceae	Protoperidinium	obtusum
Protoperidinium ovatum	110241	protozooplankton	NA	RWS	routineMonitoring	Chromista	Myzozoa	Dinophyceae	Peridiniales	Protoperidiniaceae	Protoperidinium	ovatum
Protoperidinium pallidum	110244	protozooplankton	NA	Helcom	routineMonitoring	Chromista	Myzozoa	Dinophyceae	Peridiniales	Protoperidiniaceae	Protoperidinium	pallidum
Protoperidinium parthenopes	233050	protozooplankton	NA	RWS	routineMonitoring	Chromista	Myzozoa	Dinophyceae	Peridiniales	Protoperidiniaceae	Protoperidinium	parthenopes
Protoperidinium pellucidum	110245	protozooplankton	NA	Helcom	routineMonitoring	Chromista	Myzozoa	Dinophyceae	Peridiniales	Protoperidiniaceae	Protoperidinium	pellucidum
Protoperidinium pentagonum	110247	protozooplankton	NA	Helcom	routineMonitoring	Chromista	Myzozoa	Dinophyceae	Peridiniales	Protoperidiniaceae	Protoperidinium	pentagonum
Protoperidinium punctulatum	110248	protozooplankton	NA	Helcom	routineMonitoring	Chromista	Myzozoa	Dinophyceae	Peridiniales	Protoperidiniaceae	Protoperidinium	punctulatum
Protoperidinium pyriforme	110249	protozooplankton	NA	Helcom	routineMonitoring	Chromista	Myzozoa	Dinophyceae	Peridiniales	Protoperidiniaceae	Protoperidinium	pyriforme
Protoperidinium steinii	110257	protozooplankton	NA	Helcom	routineMonitoring	Chromista	Myzozoa	Dinophyceae	Peridiniales	Protoperidiniaceae	Protoperidinium	steinii
Protoperidinium subcurvipes	110258	protozooplankton	NA	RWS	routineMonitoring	Chromista	Myzozoa	Dinophyceae	Peridiniales	Protoperidiniaceae	Protoperidinium	subcurvipes
Protoperidinium subinerme	110259	protozooplankton	NA	Helcom	routineMonitoring	Chromista	Myzozoa	Dinophyceae	Peridiniales	Protoperidiniaceae	Protoperidinium	subinerme
Protoperidinium thorianum	110260	protozooplankton	NA	Helcom	routineMonitoring	Chromista	Myzozoa	Dinophyceae	Peridiniales	Protoperidiniaceae	Protoperidinium	thorianum
Protoperidinium thulesense	232861	protozooplankton	NA	RWS	routineMonitoring	Chromista	Myzozoa	Dinophyceae	Peridiniales	Protoperidiniaceae	Protoperidinium	thulesense
Pyrocystis hamulus	232259	phytoplankton	NA	RWS	routineMonitoring	Chromista	Myzozoa	Dinophyceae	Pyrocystales	Pyrocystaceae	Pyrocystis	hamulus
Pyrophacus horologium	232598	phytoplankton	NA	Helcom	routineMonitoring	Chromista	Myzozoa	Dinophyceae	Gonyaulacales	Pyrophacaceae	Pyrophacus	horologium
Sclerodinium calyptroglyphe	615516	protozooplankton	NA	Helcom	routineMonitoring	Chromista	Myzozoa	Dinophyceae	Gymnodiniales	Gymnodiniaceae	Sclerodinium	calyptroglyphe
Scrippsiella acuminata	1321853	mixoplankton	CM	Hansen and Tillmann 2020	book	Chromista	Myzozoa	Dinophyceae	Peridiniales	Peridiniaceae	Scrippsiella	acuminata
Scrippsiella hangoei	233093	phytoplankton	NA	Helcom	routineMonitoring	Chromista	Myzozoa	Dinophyceae	Peridiniales	Peridiniaceae	Scrippsiella	hangoei
Sinophysis stenosoma	232532	protozooplankton	NA	Hoppenrath et al. 2014	paper	Chromista	Myzozoa	Dinophyceae	Dinophysiales	Dinophysiaceae	Sinophysis	stenosoma
Spatulodinium pseudonoctiluca	109923	protozooplankton	NA	Helcom	routineMonitoring	Chromista	Myzozoa	Dinophyceae	Noctilucales	Kofoidiniaceae	Spatulodinium	pseudonoctiluca
Spiniferodinium galeiforme	573781	mixoplankton	CM	Hansen and Tillmann 2020	book	Chromista	Myzozoa	Dinophyceae	Gymnodiniales	Gymnodiniaceae	Spiniferodinium	galeiforme
Symbiodinium	109572	mixoplankton	CM	Leles et al. 2019	review	Chromista	Myzozoa	Dinophyceae	Suessiales	Symbiodiniaceae	Symbiodinium	NA
Takayama helix	233083	mixoplankton	CM	Leles et al. 2019	review	Chromista	Myzozoa	Dinophyceae	Gymnodiniales	Brachidiniaceae	Takayama	helix
Takayama tasmanica	233086	mixoplankton	CM	Hansen and Tillmann 2020	book	Chromista	Myzozoa	Dinophyceae	Gymnodiniales	Brachidiniaceae	Takayama	tasmanica
Testudodinium magnum	1360467	mixoplankton	CM	Hansen and Tillmann 2020	book	Chromista	Myzozoa	Dinophyceae	Gymnodiniales	Gymnodiniaceae	Testudodinium	magnum
Thecadinium kofoidii	110273	phytoplankton	NA	RWS	routineMonitoring	Chromista	Myzozoa	Dinophyceae	Peridiniales	Oxytoxaceae	Thecadinium	kofoidii
Thecadinium yashimaense	376565	phytoplankton	NA	RWS	routineMonitoring	Chromista	Myzozoa	Dinophyceae	Peridiniales	Oxytoxaceae	Thecadinium	yashimaense
Torodinium robustum	109889	mixoplankton	CM	Loeder et al. 2012	paper	Chromista	Myzozoa	Dinophyceae	Gymnodiniales	Gymnodiniaceae	Torodinium	robustum
Torodinium teredo	109890	phytoplankton	NA	Helcom	routineMonitoring	Chromista	Myzozoa	Dinophyceae	Gymnodiniales	Gymnodiniaceae	Torodinium	teredo
Tripos candelabrus	841193	mixoplankton	CM	Leles et al. 2019	review	Chromista	Myzozoa	Dinophyceae	Gonyaulacales	Ceratiaceae	Tripos	candelabrum
Tripos furca	840627	mixoplankton	CM	Leles et al. 2019	review	Chromista	Myzozoa	Dinophyceae	Gonyaulacales	Ceratiaceae	Tripos	furca
Tripos fusus	840626	mixoplankton	CM	Hansen and Tillmann 2020	book	Chromista	Myzozoa	Dinophyceae	Gonyaulacales	Ceratiaceae	Tripos	fusus
Tripos hexacanthus	841248	mixoplankton	CM	Leles et al. 2019	review	Chromista	Myzozoa	Dinophyceae	Gonyaulacales	Ceratiaceae	Tripos	hexacanthus
Tripos horridus	837453	mixoplankton	CM	Loeder et al. 2012	paper	Chromista	Myzozoa	Dinophyceae	Gonyaulacales	Ceratiaceae	Tripos	horridus
Tripos inflatus	837455	phytoplankton	NA	RWS	routineMonitoring	Chromista	Myzozoa	Dinophyceae	Gonyaulacales	Ceratiaceae	Tripos	inflatus
Tripos lineatus	837459	phytoplankton	NA	RWS	routineMonitoring	Chromista	Myzozoa	Dinophyceae	Gonyaulacales	Ceratiaceae	Tripos	lineatus
Tripos longipes	841259	mixoplankton	CM	Leles et al. 2019	review	Chromista	Myzozoa	Dinophyceae	Gonyaulacales	Ceratiaceae	Tripos	longipes
Tripos lunula	837229	mixoplankton	CM	Hansen and Tillmann 2020	book	Chromista	Myzozoa	Dinophyceae	Gonyaulacales	Ceratiaceae	Tripos	lunula
Tripos macroceros	841260	phytoplankton	NA	RWS	routineMonitoring	Chromista	Myzozoa	Dinophyceae	Gonyaulacales	Ceratiaceae	Tripos	macroceros
Tripos minutus	841263	phytoplankton	NA	RWS	routineMonitoring	Chromista	Myzozoa	Dinophyceae	Gonyaulacales	Ceratiaceae	Tripos	minutus
Tripos muelleri	495363	mixoplankton	CM	Hansen and Tillmann 2020	book	Chromista	Myzozoa	Dinophyceae	Gonyaulacales	Ceratiaceae	Tripos	muelleri
Tripos pentagonus	841746	phytoplankton	NA	RWS	routineMonitoring	Chromista	Myzozoa	Dinophyceae	Gonyaulacales	Ceratiaceae	Tripos	pentagonus
Tripos teres	1381154	mixoplankton	CM	Hansen and Tillmann 2020	book	Chromista	Myzozoa	Dinophyceae	Gonyaulacales	Ceratiaceae	Tripos	teres
Warnowia polyphemus	233144	protozooplankton	NA	RWS	routineMonitoring	Chromista	Myzozoa	Dinophyceae	Gymnodiniales	Warnowiaceae	Warnowia	polyphemus
Yihiella yeosuensis	1306108	mixoplankton	CM	Hansen and Tillmann 2020	book	Chromista	Myzozoa	Dinophyceae	Suessiales	Suessiaceae	Yihiella	yeosuensis
Ebria tripartita	118051	protozooplankton	NA	Helcom	routineMonitoring	Protozoa	NA	Ebriophyceae	Ebriales	Ebriaceae	Ebria	tripartita
Colacium vesiculosum	249707	phytoplankton	NA	Helcom	routineMonitoring	Protozoa	Euglenozoa	Euglenoidea	Euglenida	Euglenaceae	Colacium	vesiculosum
Euglena viridis	163246	phytoplankton	NA	Helcom	routineMonitoring	Protozoa	Euglenozoa	Euglenoidea	Euglenida	Euglenaceae	Euglena	viridis
Eutreptia lanowii	248120	phytoplankton	NA	Helcom	routineMonitoring	Protozoa	Euglenozoa	Euglenoidea	Eutreptiida	Eutreptiaceae	Eutreptia	lanowii
Eutreptia viridis	239029	phytoplankton	NA	Helcom	routineMonitoring	Protozoa	Euglenozoa	Euglenoidea	Eutreptiida	Eutreptiaceae	Eutreptia	viridis
Eutreptiella braarudii	248121	phytoplankton	NA	Helcom	routineMonitoring	Protozoa	Euglenozoa	Euglenoidea	Eutreptiida	Eutreptiaceae	Eutreptiella	braarudii
Eutreptiella gymnastica	110652	phytoplankton	NA	Helcom	routineMonitoring	Protozoa	Euglenozoa	Euglenoidea	Eutreptiida	Eutreptiaceae	Eutreptiella	gymnastica
Eutreptiella marina	160556	phytoplankton	NA	RWS	routineMonitoring	Protozoa	Euglenozoa	Euglenoidea	Eutreptiida	Eutreptiaceae	Eutreptiella	marina
Lepocinclis acus	624247	phytoplankton	NA	Helcom	routineMonitoring	Protozoa	Euglenozoa	Euglenoidea	Euglenida	Phacaceae	Lepocinclis	acus
Lepocinclis ovum	163408	phytoplankton	NA	Helcom	routineMonitoring	Protozoa	Euglenozoa	Euglenoidea	Euglenida	Phacaceae	Lepocinclis	ovum
Lepocinclis oxyuris	624255	phytoplankton	NA	Helcom	routineMonitoring	Protozoa	Euglenozoa	Euglenoidea	Euglenida	Phacaceae	Lepocinclis	oxyuris
Lepocinclis tripteris	624289	phytoplankton	NA	Helcom	routineMonitoring	Protozoa	Euglenozoa	Euglenoidea	Euglenida	Phacaceae	Lepocinclis	tripteris
Monomorphina pyrum	447754	phytoplankton	NA	Helcom	routineMonitoring	Protozoa	Euglenozoa	Euglenoidea	Euglenida	Euglenaceae	Monomorphina	pyrum
Phacus longicauda	163375	phytoplankton	NA	Helcom	routineMonitoring	Protozoa	Euglenozoa	Euglenoidea	Euglenida	Phacaceae	Phacus	longicauda
Phacus pleuronectes	163354	phytoplankton	NA	Helcom	routineMonitoring	Protozoa	Euglenozoa	Euglenoidea	Euglenida	Phacaceae	Phacus	pleuronectes
Trachelomonas hispida	163412	phytoplankton	NA	Helcom	routineMonitoring	Protozoa	Euglenozoa	Euglenoidea	Euglenida	Euglenaceae	Trachelomonas	hispida
Trachelomonas volvocina	163404	phytoplankton	NA	Helcom	routineMonitoring	Protozoa	Euglenozoa	Euglenoidea	Euglenida	Euglenaceae	Trachelomonas	volvocina
Ammonia tepida	112857	protozooplankton	NA	Pascal et al. 2008	paper	Chromista	Foraminifera	Globothalamea	Rotaliida	Ammoniidae	Ammonia	tepida
Candeina nitida	418110	mixoplankton	eSNCM	Takagi et al. 2019	paper	Chromista	Foraminifera	Globothalamea	Rotaliida	Candeinidae	Candeina	nitida
Globigerina bulloides	113434	protozooplankton	NA	Takagi et al. 2019	paper	Chromista	Foraminifera	Globothalamea	Rotaliida	Globigerinidae	Globigerina	bulloides
Globigerinella adamsi	558961	protozooplankton	NA	Takagi et al. 2019	paper	Chromista	Foraminifera	Globothalamea	Rotaliida	Globigerinidae	Globigerinella	adamsi
Globigerinella calida	418106	mixoplankton	eSNCM	Takagi et al. 2019	paper	Chromista	Foraminifera	Globothalamea	Rotaliida	Globigerinidae	Globigerinella	calida
Globigerinella siphonifera	113440	mixoplankton	eSNCM	Takagi et al. 2019	paper	Chromista	Foraminifera	Globothalamea	Rotaliida	Globigerinidae	Globigerinella	siphonifera
Globigerinita glutinata	113464	mixoplankton	eSNCM	Takagi et al. 2019	paper	Chromista	Foraminifera	Globothalamea	Rotaliida	Globigerinitidae	Globigerinita	glutinata
Globigerinita uvula	113465	mixoplankton	eSNCM	Takagi et al. 2019	paper	Chromista	Foraminifera	Globothalamea	Rotaliida	Globigerinitidae	Globigerinita	uvula
Globigerinoides	112199	mixoplankton	eSNCM	Leles et al. 2017	review	Chromista	Foraminifera	Globothalamea	Rotaliida	Globigerinidae	Globigerinoides	NA
Globigerinoides conglobatus	113441	mixoplankton	eSNCM	Takagi et al. 2019	paper	Chromista	Foraminifera	Globothalamea	Rotaliida	Globigerinidae	Globigerinoides	conglobatus
Globigerinoides ruber	113444	mixoplankton	eSNCM	Takagi et al. 2019	paper	Chromista	Foraminifera	Globothalamea	Rotaliida	Globigerinidae	Globigerinoides	ruber
Globigerinoides sacculifer	113445	mixoplankton	eSNCM	Takagi et al. 2019	paper	Chromista	Foraminifera	Globothalamea	Rotaliida	Globigerinidae	Globigerinoides	sacculifer
Globoquadrina conglomerata	558969	mixoplankton	eSNCM	Leles et al. 2017	review	Chromista	Foraminifera	Globothalamea	Rotaliida	Catapsydracidae	Globoquadrina	conglomerata
Globorotalia crassaformis	418113	protozooplankton	NA	Takagi et al. 2019	paper	Chromista	Foraminifera	Globothalamea	Rotaliida	Globorotaliidae	Globorotalia	crassaformis
Globorotalia inflata	113449	mixoplankton	eSNCM	Takagi et al. 2019	paper	Chromista	Foraminifera	Globothalamea	Rotaliida	Globorotaliidae	Globorotalia	inflata
Globorotalia menardii	113450	mixoplankton	eSNCM	Takagi et al. 2019	paper	Chromista	Foraminifera	Globothalamea	Rotaliida	Globorotaliidae	Globorotalia	menardii
Globorotalia scitula	113452	protozooplankton	NA	Takagi et al. 2019	paper	Chromista	Foraminifera	Globothalamea	Rotaliida	Globorotaliidae	Globorotalia	scitula
Globorotalia truncatulinoides	113453	protozooplankton	NA	Takagi et al. 2019	paper	Chromista	Foraminifera	Globothalamea	Rotaliida	Globorotaliidae	Globorotalia	truncatulinoides
Globorotalia tumida	418114	mixoplankton	eSNCM	Leles et al. 2017	review	Chromista	Foraminifera	Globothalamea	Rotaliida	Globorotaliidae	Globorotalia	tumida
Globoturborotalita rubescens	113454	mixoplankton	eSNCM	Takagi et al. 2019	paper	Chromista	Foraminifera	Globothalamea	Rotaliida	Globigerinidae	Globoturborotalita	rubescens
Globoturborotalita tenella	113455	mixoplankton	eSNCM	Takagi et al. 2019	paper	Chromista	Foraminifera	Globothalamea	Rotaliida	Globigerinidae	Globoturborotalita	tenella
Hastigerina pelagica	113477	protozooplankton	NA	Takagi et al. 2019	paper	Chromista	Foraminifera	Globothalamea	Rotaliida	Hastigerinidae	Hastigerina	pelagica
Hastigerinella digitata	558967	protozooplankton	NA	Takagi et al. 2019	paper	Chromista	Foraminifera	Globothalamea	Rotaliida	Hastigerinidae	Hastigerinella	digitata
Neogloboquadrina dutertrei	113473	mixoplankton	eSNCM	Takagi et al. 2019	paper	Chromista	Foraminifera	Globothalamea	Rotaliida	Globorotaliidae	Neogloboquadrina	dutertrei
Neogloboquadrina incompta	113474	protozooplankton	NA	Takagi et al. 2019	paper	Chromista	Foraminifera	Globothalamea	Rotaliida	Globorotaliidae	Neogloboquadrina	incompta
Neogloboquadrina pachyderma	113458	protozooplankton	NA	Takagi et al. 2019	paper	Chromista	Foraminifera	Globothalamea	Rotaliida	Globorotaliidae	Neogloboquadrina	pachyderma
Nonionella stella	113604	mixoplankton	eSNCM	Leles et al. 2017	review	Chromista	Foraminifera	Globothalamea	Rotaliida	Nonionidae	Nonionella	stella
Orbulina universa	113460	mixoplankton	eSNCM	Takagi et al. 2019	paper	Chromista	Foraminifera	Globothalamea	Rotaliida	Globigerinidae	Orbulina	universa
Pulleniatina obliquiloculata	221331	mixoplankton	eSNCM	Takagi et al. 2019	paper	Chromista	Foraminifera	Globothalamea	Rotaliida	Pulleniatinidae	Pulleniatina	obliquiloculata
Sphaeroidinella dehiscens	418108	mixoplankton	eSNCM	Takagi et al. 2019	paper	Chromista	Foraminifera	Globothalamea	Rotaliida	Globigerinidae	Sphaeroidinella	dehiscens
Tenuitella fleisheri	558957	protozooplankton	NA	Takagi et al. 2019	paper	Chromista	Foraminifera	Globothalamea	Rotaliida	Globigerinitidae	Tenuitella	fleisheri
Trilobatus sacculifer	1026286	mixoplankton	eSNCM	Faure et al. 2019	review	Chromista	Foraminifera	Globothalamea	Rotaliida	Globigerinidae	Trilobatus	sacculifer
Turborotalita humilis	113461	mixoplankton	eSNCM	Takagi et al. 2019	paper	Chromista	Foraminifera	Globothalamea	Rotaliida	Globigerinidae	Turborotalita	humilis
Turborotalita quinqueloba	113462	protozooplankton	NA	Takagi et al. 2019	paper	Chromista	Foraminifera	Globothalamea	Rotaliida	Globigerinidae	Turborotalita	quinqueloba
Paulinella ovalis	136903	phytoplankton	NA	RWS	routineMonitoring	Chromista	Cercozoa	Imbricatea	Euglyphida	Paulinellideae	Paulinella	ovalis
Pseudopirsonia mucosa	872071	protozooplankton	NA	Kuehn et al. 2004	scientific cruise	Chromista	Cercozoa	Imbricatea	Marimonadida	Marimonadida incertae sedis	Pseudopirsonia	mucosa
Mediopyxis helysia	345485	phytoplankton	NA	RWS	routineMonitoring	Chromista	Ochrophyta	Khakista incertae sedis	NA	NA	Mediopyxis	helysia
Elakatothrix gelatinosa	572036	phytoplankton	NA	Helcom	routineMonitoring	Plantae	Charophyta	Klebsormidiophyceae	Klebsormidiales	Elakatotrichaceae	Elakatothrix	gelatinosa
Elakatothrix genevensis	578431	phytoplankton	NA	Helcom	routineMonitoring	Plantae	Charophyta	Klebsormidiophyceae	Klebsormidiales	Elakatotrichaceae	Elakatothrix	genevensis
Cyclotrichium cyclokaryon	426529	protozooplankton	NA	Xu et al. 2005	scientific cruise	Chromista	Ciliophora	Litostomatea	Haptorida	Didiniidae	Cyclotrichium	cyclokaryon
Mesodinium chamaeleon	863176	mixoplankton	pSNCM	Faure et al. 2019	review	Chromista	Ciliophora	Litostomatea	Cyclotrichiida	Mesodiniidae	Mesodinium	chamaeleon
Mesodinium pulex	179321	protozooplankton	NA	Tarangkoon and Hansen 2011	paper	Chromista	Ciliophora	Litostomatea	Cyclotrichiida	Mesodiniidae	Mesodinium	pulex
Mesodinium rubrum	232069	mixoplankton	pSNCM	Gustafson et al. 2000	paper	Chromista	Ciliophora	Litostomatea	Cyclotrichiida	Mesodiniidae	Mesodinium	rubrum
Dolichomastix tenuilepis	345463	mixoplankton	CM	Throndsen and Zingone 1997	scientific cruise	Plantae	Chlorophyta	Mamiellophyceae	Dolichomastigales	Dolichomastigaceae	Dolichomastix	tenuilepis
Mantoniella antarctica	341614	mixoplankton	CM	Leles et al. 2019	review	Plantae	Chlorophyta	Mamiellophyceae	Mamiellales	Mamiellaceae	Mantoniella	antarctica
Mantoniella squamata	134563	mixoplankton	CM	Leles et al. 2019	review	Plantae	Chlorophyta	Mamiellophyceae	Mamiellales	Mamiellaceae	Mantoniella	squamata
Micromonas polaris	1361176	phytoplankton	NA	Jimenez et al. 2020	scientific cruise	Plantae	Chlorophyta	Mamiellophyceae	Mamiellales	Mamiellaceae	Micromonas	polaris
Micromonas pusilla	134564	mixoplankton	CM	Leles et al. 2019	review	Plantae	Chlorophyta	Mamiellophyceae	Mamiellales	Mamiellaceae	Micromonas	pusilla
Nephroselmis pyriformis	134541	mixoplankton	CM	Anderson et al. 2017	scientific cruise	Plantae	Chlorophyta	Nephroselmidophyceae	Nephroselmidales	Nephroselmidaceae	Nephroselmis	pyriformis
Amphorella quadrilineata	427531	protozooplankton	NA	Heinbrokel et al. 1978	paper	Chromista	Ciliophora	Oligotrichea	Choreotrichida	Tintinnidae	Amphorella	quadrilineata
Cyrtostrombidium	393573	mixoplankton	GNCM	Leles et al. 2017	review	Chromista	Ciliophora	Oligotrichea	Oligotrichida	Cyrtostrombidiidae	Cyrtostrombidium	NA
Eutintinnus pectinis	417214	protozooplankton	NA	Heinbrokel et al. 1978	paper	Chromista	Ciliophora	Oligotrichea	Choreotrichida	Tintinnidae	Eutintinnus	pectinis
Helicostomella subulata	240437	protozooplankton	NA	Heinbrokel et al. 1978	paper	Chromista	Ciliophora	Oligotrichea	Choreotrichida	Metacylididae	Helicostomella	subulata
Laboea	101190	mixoplankton	GNCM	Leles et al. 2017	review	Chromista	Ciliophora	Oligotrichea	Oligotrichida	Tontoniidae	Laboea	NA
Laboea strobila	101264	mixoplankton	GNCM	Leles et al. 2017	review	Chromista	Ciliophora	Oligotrichea	Oligotrichida	Tontoniidae	Laboea	strobila
Lohmanniella	101180	protozooplankton	NA	Chen and Chang 1999	paper	Chromista	Ciliophora	Oligotrichea	Choreotrichida	Lohmanniellidae	Lohmanniella	NA
Parastrombidinopsis minima	427385	protozooplankton	NA	Jeong et al. 2014	scientific cruise	Chromista	Ciliophora	Oligotrichea	Choreotrichida	Strombidinopsidae	Parastrombidinopsis	minima
Paratontonia gracillima	101268	mixoplankton	GNCM	Leles et al. 2017	review	Chromista	Ciliophora	Oligotrichea	Oligotrichida	Tontoniidae	Paratontonia	gracillima
Paratontonia poopsia	595196	mixoplankton	GNCM	Leles et al. 2017	review	Chromista	Ciliophora	Oligotrichea	Oligotrichida	Tontoniidae	Paratontonia	poopsia
Pelagostrobilidium paraepacrum	732815	protozooplankton	NA	Jeong et al. 2018	scientific cruise	Chromista	Ciliophora	Oligotrichea	Choreotrichida	Strobilidiidae	Pelagostrobilidium	paraepacrum
Pelagostrombidium	595091	mixoplankton	GNCM	Leles et al. 2017	review	Chromista	Ciliophora	Oligotrichea	Oligotrichida	Pelagostrombidiidae	Pelagostrombidium	NA
Pseudotontonia cornuta	595198	mixoplankton	GNCM	Leles et al. 2017	review	Chromista	Ciliophora	Oligotrichea	Oligotrichida	Tontoniidae	Pseudotontonia	cornuta
Pseudotontonia simplicidens	595199	mixoplankton	GNCM	Leles et al. 2017	review	Chromista	Ciliophora	Oligotrichea	Oligotrichida	Tontoniidae	Pseudotontonia	simplicidens
Spirostrombidium elegans	101270	mixoplankton	GNCM	Leles et al. 2017	review	Chromista	Ciliophora	Oligotrichea	Oligotrichida	Strombidiidae	Spirostrombidium	elegans
Spirotontonia grandis	595203	mixoplankton	GNCM	Leles et al. 2017	review	Chromista	Ciliophora	Oligotrichea	Oligotrichida	Tontoniidae	Spirotontonia	grandis
Strobilidium elegans	101224	mixoplankton	GNCM	Leles et al. 2017	review	Chromista	Ciliophora	Oligotrichea	Choreotrichida	Strobilidiidae	Strobilidium	elegans
Strombidium acutum	101275	mixoplankton	GNCM	Leles et al. 2017	review	Chromista	Ciliophora	Oligotrichea	Oligotrichida	Strombidiidae	Strombidium	acutum
Strombidium antarcticum	341705	mixoplankton	GNCM	Leles et al. 2017	review	Chromista	Ciliophora	Oligotrichea	Oligotrichida	Strombidiidae	Strombidium	antarcticum
Strombidium basimorphum	595214	mixoplankton	GNCM	Stoecker 1992	scientific cruise	Chromista	Ciliophora	Oligotrichea	Oligotrichida	Strombidiidae	Strombidium	basimorphum
Strombidium biarmatum	389215	mixoplankton	GNCM	Faure et al. 2019	review	Chromista	Ciliophora	Oligotrichea	Oligotrichida	Strombidiidae	Strombidium	biarmatum
Strombidium capitatum	101282	mixoplankton	GNCM	Leles et al. 2017	review	Chromista	Ciliophora	Oligotrichea	Oligotrichida	Strombidiidae	Strombidium	capitatum
Strombidium chlorophilum	595215	mixoplankton	GNCM	Leles et al. 2017	review	Chromista	Ciliophora	Oligotrichea	Oligotrichida	Strombidiidae	Strombidium	chlorophilum
Strombidium conicum	101289	mixoplankton	GNCM	Leles et al. 2017	review	Chromista	Ciliophora	Oligotrichea	Oligotrichida	Strombidiidae	Strombidium	conicum
Strombidium crassulum	101295	mixoplankton	GNCM	Leles et al. 2017	review	Chromista	Ciliophora	Oligotrichea	Oligotrichida	Strombidiidae	Strombidium	crassulum
Strombidium rassoulzadegani	595221	mixoplankton	GNCM	Leles et al. 2017	review	Chromista	Ciliophora	Oligotrichea	Oligotrichida	Strombidiidae	Strombidium	rassoulzadegani
Strombidium reticulatum	101325	mixoplankton	GNCM	Leles et al. 2017	review	Chromista	Ciliophora	Oligotrichea	Oligotrichida	Strombidiidae	Strombidium	reticulatum
Strombidium stylifer	101334	mixoplankton	GNCM	Leles et al. 2017	review	Chromista	Ciliophora	Oligotrichea	Oligotrichida	Strombidiidae	Strombidium	stylifer
Strombidium sulcatum	101335	protozooplankton	NA	Dolan and Simek 1997	paper	Chromista	Ciliophora	Oligotrichea	Oligotrichida	Strombidiidae	Strombidium	sulcatum
Strombidium tintinnodes	101337	mixoplankton	GNCM	Leles et al. 2017	review	Chromista	Ciliophora	Oligotrichea	Oligotrichida	Strombidiidae	Strombidium	tintinnodes
Strombidium vestitum	101342	mixoplankton	GNCM	Leles et al. 2017	review	Chromista	Ciliophora	Oligotrichea	Oligotrichida	Strombidiidae	Strombidium	vestitum
Tintinnopsis acuminata	163915	protozooplankton	NA	Heinbrokel et al. 1978	paper	Chromista	Ciliophora	Oligotrichea	Choreotrichida	Codonellidae	Tintinnopsis	acuminata
Tintinnopsis beroidea	163782	protozooplankton	NA	Heinbrokel et al. 1978	paper	Chromista	Ciliophora	Oligotrichea	Choreotrichida	Codonellidae	Tintinnopsis	beroidea
Tontonia	101196	mixoplankton	GNCM	Leles et al. 2017	review	Chromista	Ciliophora	Oligotrichea	Oligotrichida	Tontoniidae	Tontonia	NA
Tontonia antarctica	341710	mixoplankton	GNCM	Leles et al. 2017	review	Chromista	Ciliophora	Oligotrichea	Oligotrichida	Tontoniidae	Tontonia	antarctica
Tontonia appendiculariformis	101345	mixoplankton	GNCM	Leles et al. 2017	review	Chromista	Ciliophora	Oligotrichea	Oligotrichida	Tontoniidae	Tontonia	appendiculariformis
Tontonia ovalis	427744	mixoplankton	GNCM	Leles et al. 2017	review	Chromista	Ciliophora	Oligotrichea	Oligotrichida	Tontoniidae	Tontonia	ovalis
Exanthemachrysis	590561	mixoplankton	CM	Faure et al. 2019	review	Chromista	Haptophyta	Pavlovophyceae	Pavlovales	Pavlovaceae	Exanthemachrysis	NA
Pavlova	249731	mixoplankton	CM	Faure et al. 2019	review	Chromista	Haptophyta	Pavlovophyceae	Pavlovales	Pavlovaceae	Pavlova	NA
Pelagomonas calceolata	345504	phytoplankton	NA	Kluk et al. 2012	scientific cruise	Chromista	Ochrophyta	Pelagophyceae	Pelagomonadales	Pelagomonadaceae	Pelagomonas	calceolata
Parvilucifera prorocentri	603335	protozooplankton	NA	Horiguchi et al. 2015	scientific cruise	Chromista	Myzozoa	Perkinsea	Perkinsida	Perkinsidae	Parvilucifera	NA
Acineta sp	172365	protozooplankton	NA	Mironova et al. 2014	scientific cruise	Chromista	Ciliophora	Phyllopharyngea	Endogenida	Acinetidae	Acineta	NA
Picomonas judraskeda	730536	protozooplankton	NA	Moreira and Lopez-Garcia 2014	scientific cruise	Protozoa	Picozoa	Picomonadea	Picomonadida	Picomonadidae	Picomonas	judraskeda
Acanthodesmia	235743	mixoplankton	eSNCM	Zhang et al. 2018	paper	Chromista	Radiozoa	Polycystina	Nassellaria	Trissocyclidae	Acanthodesmia	NA
Acanthodesmia vinculata	493675	mixoplankton	eSNCM	Zhang et al. 2018	paper	Chromista	Radiozoa	Polycystina	Nassellaria	Trissocyclidae	Acanthodesmia	vinculata
Acrosphaera	493471	mixoplankton	eSNCM	Faure et al. 2019	review	Chromista	Radiozoa	Polycystina	Nassellaria	Collozoidae	Acrosphaera	NA
Acrosphaera spinosa	493475	mixoplankton	eSNCM	Leles et al. 2017	review	Chromista	Radiozoa	Polycystina	Nassellaria	Collozoidae	Acrosphaera	spinosa
Actinomma boreale	413047	mixoplankton	eSNCM	Faure et al. 2019	review	Chromista	Radiozoa	Polycystina	Spumellaria	Actinommidae	Actinomma	boreale
Androcyclas gamphonycha	413014	mixoplankton	eSNCM	Leles et al. 2017	review	Chromista	Radiozoa	Polycystina	Nassellaria	Pterocorythidae	Androcyclas	gamphonycha
Arachnocorys circumtexta	493515	protozooplankton	NA	Zhang et al. 2018	paper	Chromista	Radiozoa	Polycystina	Nassellaria	Plagiacanthidae	Arachnocorys	circumtexta
Botryostrobus auritus australis	549438	mixoplankton	eSNCM	Zhang et al. 2018	paper	Chromista	Radiozoa	Polycystina	Nassellaria	Artostrobiidae	Botryostrobus	auritus-australis
Callimitra carolotae	493518	mixoplankton	eSNCM	Zhang et al. 2018	paper	Chromista	Radiozoa	Polycystina	Nassellaria	Plagiacanthidae	Callimitra	carolotae
Ceratospyris borealis	412971	protozooplankton	NA	Zhang et al. 2018	paper	Chromista	Radiozoa	Polycystina	Nassellaria	Trissocyclidae	Ceratospyris	borealis
Ceratospyris hyperborea	413101	mixoplankton	eSNCM	Leles et al. 2017	review	Chromista	Radiozoa	Polycystina	Nassellaria	Trissocyclidae	Ceratospyris	hyperborea
Cladococcus scoparius	493317	protozooplankton	NA	Zhang et al. 2018	paper	Chromista	Radiozoa	Polycystina	Spumellaria	Actinommidae	Cladococcus	scoparius
Clathrocanium coarctatum	493527	mixoplankton	eSNCM	Zhang et al. 2018	paper	Chromista	Radiozoa	Polycystina	Nassellaria	Plagiacanthidae	Clathrocanium	coarctatum
Collosphaera huxleyi	493481	mixoplankton	eSNCM	Zhang et al. 2018	paper	Chromista	Radiozoa	Polycystina	Nassellaria	Collozoidae	Collosphaera	huxleyi
Collosphaera tuberosa	367318	mixoplankton	eSNCM	Zhang et al. 2018	paper	Chromista	Radiozoa	Polycystina	Nassellaria	Collozoidae	Collosphaera	tuberosa
Collozoum inerme	178830	mixoplankton	eSNCM	Biard et al. 2015	paper	Chromista	Radiozoa	Polycystina	Collodaria	NA	Collozoum	inerme
Cyrtidosphaera reticulata	493324	protozooplankton	NA	Zhang et al. 2018	paper	Chromista	Radiozoa	Polycystina	Spumellaria	Actinommidae	Cyrtidosphaera	reticulata
Dictyocoryne profunda	412935	mixoplankton	eSNCM	Zhang et al. 2018	paper	Chromista	Radiozoa	Polycystina	Spumellaria	Spongodiscidae	Dictyocoryne	profunda
Dictyocoryne truncatum	412936	mixoplankton	eSNCM	Zhang et al. 2018	paper	Chromista	Radiozoa	Polycystina	Spumellaria	Spongodiscidae	Dictyocoryne	truncatum
Didymocyrtis tetrathalamus	493468	mixoplankton	eSNCM	Zhang et al. 2018	paper	Chromista	Radiozoa	Polycystina	Spumellaria	Coccodiscidae	Didymocyrtis	tetrathalamus
Disolenia	367319	mixoplankton	eSNCM	Zhang et al. 2018	paper	Chromista	Radiozoa	Polycystina	Nassellaria	Collozoidae	Disolenia	NA
Euchitonia elegans furcata	550683	mixoplankton	eSNCM	Leles et al. 2017	review	Chromista	Radiozoa	Polycystina	Spumellaria	Spongodiscidae	Euchitonia	elegans-furcata
Eucyrtidium	413006	protozooplankton	NA	Zhang et al. 2018	paper	Chromista	Radiozoa	Polycystina	Nassellaria	Theoperidae	Eucyrtidium	NA
Eucyrtidium hexagonatum	413008	protozooplankton	NA	Zhang et al. 2018	paper	Chromista	Radiozoa	Polycystina	Nassellaria	Theoperidae	Eucyrtidium	hexagonatum
Heliodiscus asteriscus	412928	mixoplankton	eSNCM	Zhang et al. 2018	paper	Chromista	Radiozoa	Polycystina	Spumellaria	Heliodiscidae	Heliodiscus	asteriscus
Hexacontium	345896	mixoplankton	eSNCM	Leles et al. 2017	review	Chromista	Radiozoa	Polycystina	Spumellaria	Actinommidae	Hexacontium	NA
Hexacontium gigantheum	413100	mixoplankton	eSNCM	Faure et al. 2019	review	Chromista	Radiozoa	Polycystina	Spumellaria	Actinommidae	Hexacontium	gigantheum
Hexalonche amphisiphon	493356	mixoplankton	eSNCM	Zhang et al. 2018	paper	Chromista	Radiozoa	Polycystina	Spumellaria	Actinommidae	Hexalonche	amphisiphon
Larcopyle buetschlii	412959	protozooplankton	NA	Zhang et al. 2018	paper	Chromista	Radiozoa	Polycystina	Spumellaria	Litheliidae	Larcopyle	buetschlii
Larcospira quadrangula	412961	mixoplankton	eSNCM	Zhang et al. 2018	paper	Chromista	Radiozoa	Polycystina	Spumellaria	Litheliidae	Larcospira	quadrangula
Lipmanella dictyoceras	413077	protozooplankton	NA	Zhang et al. 2018	paper	Chromista	Radiozoa	Polycystina	Nassellaria	Theoperidae	Lipmanella	dictyoceras
Litharachnium	345839	protozooplankton	NA	Zhang et al. 2018	paper	Chromista	Radiozoa	Polycystina	Nassellaria	Theoperidae	Litharachnium	NA
Lithelius	385311	protozooplankton	NA	Zhang et al. 2018	paper	Chromista	Radiozoa	Polycystina	Spumellaria	Litheliidae	Lithelius	NA
Lithopera bacca	493651	protozooplankton	NA	Zhang et al. 2018	paper	Chromista	Radiozoa	Polycystina	Nassellaria	Theoperidae	Lithopera	bacca
Otosphaera	412896	mixoplankton	eSNCM	Zhang et al. 2018	paper	Chromista	Radiozoa	Polycystina	Nassellaria	Collozoidae	Otosphaera	NA
Peromelissa	493559	protozooplankton	NA	Zhang et al. 2018	paper	Chromista	Radiozoa	Polycystina	Nassellaria	Plagiacanthidae	Peromelissa	NA
Phorticium clevei	493595	mixoplankton	eSNCM	Faure et al. 2019	review	Chromista	Radiozoa	Polycystina	Spumellaria	Pyloniidae	Phorticium	clevei
Phorticium pylonium	345904	mixoplankton	eSNCM	Leles et al. 2017	review	Chromista	Radiozoa	Polycystina	Spumellaria	Pyloniidae	Phorticium	pylonium
Plegmosphaera	493371	mixoplankton	eSNCM	Leles et al. 2017	review	Chromista	Radiozoa	Polycystina	Spumellaria	Actinommidae	Plegmosphaera	NA
Polysolenia	412899	mixoplankton	eSNCM	Zhang et al. 2018	paper	Chromista	Radiozoa	Polycystina	Nassellaria	Collozoidae	Polysolenia	NA
Pseudocubus obeliscus	493567	protozooplankton	NA	Zhang et al. 2018	paper	Chromista	Radiozoa	Polycystina	Nassellaria	Plagiacanthidae	Pseudocubus	obeliscus
Pseudodictyophimus	493569	protozooplankton	NA	Zhang et al. 2018	paper	Chromista	Radiozoa	Polycystina	Nassellaria	Plagiacanthidae	Pseudodictyophimus	NA
Pterocanium charybdeum	549594	mixoplankton	eSNCM	Faure et al. 2019	review	Chromista	Radiozoa	Polycystina	Nassellaria	Theoperidae	Pterocanium	charybdeum
Pterocanium korotnevi	412997	protozooplankton	NA	Zhang et al. 2018	paper	Chromista	Radiozoa	Polycystina	Nassellaria	Theoperidae	Pterocanium	korotnevi
Pterocanium praetextum	412998	mixoplankton	eSNCM	Zhang et al. 2018	paper	Chromista	Radiozoa	Polycystina	Nassellaria	Theoperidae	Pterocanium	praetextum
Pterocorys	391967	mixoplankton	eSNCM	Zhang et al. 2018	paper	Chromista	Radiozoa	Polycystina	Nassellaria	Pterocorythidae	Pterocorys	NA
Pterocorys zancleus	413025	mixoplankton	eSNCM	Zhang et al. 2018	paper	Chromista	Radiozoa	Polycystina	Nassellaria	Pterocorythidae	Pterocorys	zancleus
Rhaphidozoum	493602	mixoplankton	eSNCM	Zhang et al. 2018	paper	Chromista	Radiozoa	Polycystina	Nassellaria	Collozoidae	Rhaphidozoum	NA
Siphonosphaera socialis	413064	mixoplankton	eSNCM	Zhang et al. 2018	paper	Chromista	Radiozoa	Polycystina	Nassellaria	Collozoidae	Siphonosphaera	socialis
Solenosphaera zanguebarica	493490	mixoplankton	eSNCM	Faure et al. 2019	review	Chromista	Radiozoa	Polycystina	Nassellaria	Collozoidae	Solenosphaera	zanguebarica
Sphaerozoum	493491	mixoplankton	eSNCM	Zhang et al. 2018	paper	Chromista	Radiozoa	Polycystina	Nassellaria	Collozoidae	Sphaerozoum	NA
Sphaerozoum punctatum	493492	mixoplankton	eSNCM	Zhang et al. 2018	paper	Chromista	Radiozoa	Polycystina	Nassellaria	Collozoidae	Sphaerozoum	punctatum
Spirocyrtis scalaris	493426	protozooplankton	NA	Zhang et al. 2018	paper	Chromista	Radiozoa	Polycystina	Nassellaria	Artostrobiidae	Spirocyrtis	scalaris
Spongaster tetras	412940	mixoplankton	eSNCM	Zhang et al. 2018	paper	Chromista	Radiozoa	Polycystina	Spumellaria	Spongodiscidae	Spongaster	tetras
Spongodiscus resurgens	493608	mixoplankton	eSNCM	Zhang et al. 2018	paper	Chromista	Radiozoa	Polycystina	Spumellaria	Spongodiscidae	Spongodiscus	resurgens
Spongosphaera streptacantha	493393	mixoplankton	eSNCM	Zhang et al. 2018	paper	Chromista	Radiozoa	Polycystina	Spumellaria	Actinommidae	Spongosphaera	streptacantha
Spongotrochus	412948	mixoplankton	eSNCM	Leles et al. 2017	review	Chromista	Radiozoa	Polycystina	Spumellaria	Spongodiscidae	Spongotrochus	NA
Spongotrochus glacialis	412949	mixoplankton	eSNCM	Zhang et al. 2018	paper	Chromista	Radiozoa	Polycystina	Spumellaria	Spongodiscidae	Spongotrochus	glacialis
Stylodictya	345859	protozooplankton	NA	Zhang et al. 2018	paper	Chromista	Radiozoa	Polycystina	Spumellaria	Spongodiscidae	Stylodictya	NA
Styptosphaera	367328	mixoplankton	eSNCM	Faure et al. 2019	review	Chromista	Radiozoa	Polycystina	Spumellaria	Actinommidae	Styptosphaera	NA
Tetrapyle	412954	mixoplankton	eSNCM	Zhang et al. 2018	paper	Chromista	Radiozoa	Polycystina	Spumellaria	Pyloniidae	Tetrapyle	NA
Tetrapyle octacantha	412955	mixoplankton	eSNCM	Zhang et al. 2018	paper	Chromista	Radiozoa	Polycystina	Spumellaria	Pyloniidae	Tetrapyle	octacantha
Thalassicolla	345885	mixoplankton	eSNCM	Biard et al. 2015	paper	Chromista	Radiozoa	Polycystina	Nassellaria	Collozoidae	Thalassicolla	NA
Thalassicolla pellucida	712018	mixoplankton	eSNCM	Faure et al. 2019	review	Chromista	Radiozoa	Polycystina	Nassellaria	Collozoidae	Thalassicolla	pellucida
Theocorythium trachelium	413029	protozooplankton	NA	Zhang et al. 2018	paper	Chromista	Radiozoa	Polycystina	Nassellaria	Pterocorythidae	Theocorythium	trachelium
Pterosperma moebii	345882	phytoplankton	NA	RWS	routineMonitoring	Plantae	Chlorophyta	Prasinophyceae	Halosphaerales	Pterospermataceae	Pterosperma	moebii
Pterosperma parallelum	341609	phytoplankton	NA	RWS	routineMonitoring	Plantae	Chlorophyta	Prasinophyceae	Halosphaerales	Pterospermataceae	Pterosperma	parallelum
Pterosperma undulatum	376084	phytoplankton	NA	RWS	routineMonitoring	Plantae	Chlorophyta	Prasinophyceae	Halosphaerales	Pterospermataceae	Pterosperma	undulatum
Pterosperma vanhoeffenii	345881	phytoplankton	NA	RWS	routineMonitoring	Plantae	Chlorophyta	Prasinophyceae	Halosphaerales	Pterospermataceae	Pterosperma	vanhoeffenii
Braarudosphaera bigelowii	235922	phytoplankton	NA	RWS	routineMonitoring	Chromista	Haptophyta	Prymnesiophyceae	Coccosphaerales	Braarudosphaeraceae	Braarudosphaera	bigelowii
Chrysocampanula spinifera	115107	mixoplankton	CM	Kawachi and Inouye 1995	scientific cruise	Chromista	Haptophyta	Prymnesiophyceae	Prymnesiales	Prymnesiaceae	Chrysocampanula	spinifera
Chrysochromulina acantha	115108	mixoplankton	CM	Faure et al. 2019	review	Chromista	Haptophyta	Prymnesiophyceae	Prymnesiales	Chrysochromulinaceae	Chrysochromulina	acantha
Chrysochromulina birgeri	615467	mixoplankton	CM	Helcom	routineMonitoring	Chromista	Haptophyta	Prymnesiophyceae	Prymnesiales	Chrysochromulinaceae	Chrysochromulina	birgeri
Chrysochromulina leadbeateri	246591	mixoplankton	CM	Leles et al. 2019	review	Chromista	Haptophyta	Prymnesiophyceae	Prymnesiales	Chrysochromulinaceae	Chrysochromulina	leadbeateri
Chrysochromulina parkeae	115126	mixoplankton	CM	Helcom	routineMonitoring	Chromista	Haptophyta	Prymnesiophyceae	Prymnesiales	Chrysochromulinaceae	Chrysochromulina	parkeae
Chrysochromulina simplex	571659	phytoplankton	NA	Rhodes and Burke 1996	scientific cruise	Chromista	Haptophyta	Prymnesiophyceae	Prymnesiales	Chrysochromulinaceae	Chrysochromulina	simplex
Chrysochromulina spinifera	115129	mixoplankton	CM	Helcom	routineMonitoring	Chromista	Haptophyta	Prymnesiophyceae	Prymnesiales	Chrysochromulinaceae	Chrysochromulina	spinifera
Chrysotila carterae	837255	phytoplankton	NA	Helcom	routineMonitoring	Chromista	Haptophyta	Prymnesiophyceae	Isochrysidales	Isochrysidaceae	Chrysotila	carterae
Coccolithus pelagicus	178600	phytoplankton	NA	RWS	routineMonitoring	Chromista	Haptophyta	Prymnesiophyceae	Coccolithales	Coccolithaceae	Coccolithus	pelagicus
Corymbellus aureus	162519	phytoplankton	NA	RWS	routineMonitoring	Chromista	Haptophyta	Prymnesiophyceae	Prymnesiales	Prymnesiaceae	Corymbellus	aureus
Dicrateria rotunda	840109	mixoplankton	CM	Havskum and Riegmann 1996	scientific cruise	Chromista	Haptophyta	Prymnesiophyceae	Isochrysidales	Isochrysidaceae	Dicrateria	rotunda
Emiliania huxleyi	115104	mixoplankton	CM	Avrahami and Frada 2020	paper	Chromista	Haptophyta	Prymnesiophyceae	Isochrysidales	Noelaerhabdaceae	Emiliania	huxleyi
Gephyrocapsa oceanica	235955	phytoplankton	NA	RWS	routineMonitoring	Chromista	Haptophyta	Prymnesiophyceae	Isochrysidales	Noelaerhabdaceae	Gephyrocapsa	oceanica
Haptolina brevifila	115112	mixoplankton	CM	Leles et al. 2019	review	Chromista	Haptophyta	Prymnesiophyceae	Prymnesiales	Chrysochromulinaceae	Chrysochromulina	brevifilum
Haptolina ericina	624976	mixoplankton	CM	Jones et al. 1993	paper	Chromista	Haptophyta	Prymnesiophyceae	Prymnesiales	Prymnesiaceae	Haptolina	ericina
Haptolina hirta	699623	mixoplankton	CM	Leles et al. 2019	review	Chromista	Haptophyta	Prymnesiophyceae	Prymnesiales	Prymnesiaceae	Haptolina	hirta
Phaeocystis globosa	160538	phytoplankton	NA	Helcom	routineMonitoring	Chromista	Haptophyta	Prymnesiophyceae	Phaeocystales	Phaeocystaceae	Phaeocystis	globosa
Phaeocystis pouchetii	115106	phytoplankton	NA	Helcom	routineMonitoring	Chromista	Haptophyta	Prymnesiophyceae	Phaeocystales	Phaeocystaceae	Phaeocystis	pouchetii
Prymnesium palpebrale	624967	mixoplankton	CM	Faure et al. 2019	review	Chromista	Haptophyta	Prymnesiophyceae	Prymnesiales	Prymnesiaceae	Prymnesium	palpebrale
Prymnesium parvum	160564	mixoplankton	CM	Leles et al. 2019	review	Chromista	Haptophyta	Prymnesiophyceae	Prymnesiales	Prymnesiaceae	Prymnesium	parvum
Prymnesium pigrum	624973	mixoplankton	CM	Faure et al. 2019	review	Chromista	Haptophyta	Prymnesiophyceae	Prymnesiales	Prymnesiaceae	Prymnesium	pigrum
Prymnesium polylepis	670030	mixoplankton	CM	Jones et al. 1993	paper	Chromista	Haptophyta	Prymnesiophyceae	Prymnesiales	Prymnesiaceae	Prymnesium	polylepis
Cymbomonas tetramitiformis	134545	mixoplankton	CM	Leles et al. 2019	review	Plantae	Chlorophyta	Pyramimonadophyceae	Pyramimonadales	Pyramimonadaceae	Cymbomonas	tetramitiformis
Halosphaera viridis	134546	phytoplankton	NA	Helcom	routineMonitoring	Plantae	Chlorophyta	Pyramimonadophyceae	Pyramimonadales	Pyramimonadaceae	Halosphaera	viridis
Pseudoscourfieldia marina	134566	phytoplankton	NA	Helcom	routineMonitoring	Plantae	Chlorophyta	Pyramimonadophyceae	Pseudoscourfieldiales	Pycnococcaceae	Pseudoscourfieldia	marina
Pyramimonas australis	387974	mixoplankton	CM	Bell et al. 2003	scientific cruise	Plantae	Chlorophyta	Pyramimonadophyceae	Pyramimonadales	Pyramimonadaceae	Pyramimonas	australis
Pyramimonas gelidicola	341612	mixoplankton	CM	Leles et al. 2019	review	Plantae	Chlorophyta	Pyramimonadophyceae	Pyramimonadales	Pyramimonadaceae	Pyramimonas	gelidicola
Pyramimonas longicauda	160513	phytoplankton	NA	Helcom	routineMonitoring	Plantae	Chlorophyta	Pyramimonadophyceae	Pyramimonadales	Pyramimonadaceae	Pyramimonas	longicauda
Pyramimonas tychotreta	495343	mixoplankton	CM	Leles et al. 2019	review	Plantae	Chlorophyta	Pyramimonadophyceae	Pyramimonadales	Pyramimonadaceae	Pyramimonas	tychotreta
Pyramimonas virginica	134559	phytoplankton	NA	Helcom	routineMonitoring	Plantae	Chlorophyta	Pyramimonadophyceae	Pyramimonadales	Pyramimonadaceae	Pyramimonas	virginica
Chattonella marina var ovata	674442	mixoplankton	CM	Leles et al. 2019	review	Chromista	Ochrophyta	Raphidophyceae	Chattonellales	Chattonellaceae	Chattonella	marina
Chattonella subsalsa	246590	mixoplankton	CM	Leles et al. 2019	review	Chromista	Ochrophyta	Raphidophyceae	Chattonellales	Chattonellaceae	Chattonella	subsalsa
Fibrocapsa japonica	233761	mixoplankton	CM	Leles et al. 2019	review	Chromista	Ochrophyta	Raphidophyceae	Chattonellales	Chattonellaceae	Fibrocapsa	japonica
Gonyostomum semen	375674	phytoplankton	NA	Helcom	routineMonitoring	Chromista	Ochrophyta	Raphidophyceae	Chattonellales	Vacuolariaceae	Gonyostomum	semen
Heterosigma akashiwo	160585	mixoplankton	CM	Leles et al. 2019	review	Chromista	Ochrophyta	Raphidophyceae	Chattonellales	Chattonellaceae	Heterosigma	akashiwo
Synchroma grande	590433	mixoplankton	CM	Leles et al. 2019	review	Chromista	Ochrophyta	Synchromophyceae	Synchromales	Synchromaceae	Synchroma	grande
Mallomonas akrokomos	249722	phytoplankton	NA	Helcom	routineMonitoring	Chromista	Ochrophyta	Synurophyceae	Synurales	Mallomonadaceae	Mallomonas	akrokomos
Mallomonas caudata	409645	phytoplankton	NA	Helcom	routineMonitoring	Chromista	Ochrophyta	Synurophyceae	Synurales	Mallomonadaceae	Mallomonas	caudata
Mallomonas hamata	610261	phytoplankton	NA	Helcom	routineMonitoring	Chromista	Ochrophyta	Synurophyceae	Synurales	Mallomonadaceae	Mallomonas	hamata
Mallomonas multiunca	610267	phytoplankton	NA	Helcom	routineMonitoring	Chromista	Ochrophyta	Synurophyceae	Synurales	Mallomonadaceae	Mallomonas	multiunca
Mallomonas ploesslii	841057	phytoplankton	NA	Helcom	routineMonitoring	Chromista	Ochrophyta	Synurophyceae	Synurales	Mallomonadaceae	Mallomonas	ploesslii
Mallomonas punctifera	610275	phytoplankton	NA	Helcom	routineMonitoring	Chromista	Ochrophyta	Synurophyceae	Synurales	Mallomonadaceae	Mallomonas	punctifera
Poterioochromonas stipitata	614706	mixoplankton	CM	Faure et al. 2019	review	Chromista	Ochrophyta	Synurophyceae	Ochromonadales	Ochromonadaceae	Poterioochromonas	stipitata
Synura uvella	178595	phytoplankton	NA	Helcom	routineMonitoring	Chromista	Ochrophyta	Synurophyceae	Synurales	Synuraceae	Synura	uvella
Telonema antarcticum	389491	protozooplankton	NA	Klaveness et al. 2005	paper	Chromista	Cryptophyta	Telonemea	Telonemida	NA	Telonema	antarcticum
Telonema subtile	118075	protozooplankton	NA	Helcom	routineMonitoring	Chromista	Cryptophyta	Telonemea	Telonemida	NA	Telonema	subtile
Cryothecomonas aestivalis	118045	mixoplankton	CM	Drebes et al. 1996	scientific cruise	Chromista	Cercozoa	Thecofilosea	Cryomonadida	Protaspidae	Cryothecomonas	aestivalis
Cryothecomonas scybalophora	118047	protozooplankton	NA	Helcom	routineMonitoring	Chromista	Cercozoa	Thecofilosea	Cryomonadida	Protaspidae	Cryothecomonas	scybalophora
Protaspa glans	881410	protozooplankton	NA	RWS	routineMonitoring	Chromista	Cercozoa	Thecofilosea	Cryomonadida	Protaspidae	Protaspa	glans
Acanthosphaera	293236	mixoplankton	eSNCM	Leles et al. 2017	review	Plantae	Chlorophyta	Trebouxiophyceae	Chlorellales	Chlorellaceae	Acanthosphaera	NA
Actinastrum hantzschii	160543	phytoplankton	NA	Helcom	routineMonitoring	Plantae	Chlorophyta	Trebouxiophyceae	Chlorellales	Chlorellaceae	Actinastrum	hantzschii
Choricystis chodatii	619248	phytoplankton	NA	Helcom	routineMonitoring	Plantae	Chlorophyta	Trebouxiophyceae	Trebouxiophyceae ordo incertae sedis	Coccomyxaceae	Choricystis	chodatii
Choricystis coccoides	625389	phytoplankton	NA	Helcom	routineMonitoring	Plantae	Chlorophyta	Trebouxiophyceae	Trebouxiophyceae ordo incertae sedis	Coccomyxaceae	Choricystis	coccoides
Closteriopsis longissima	572005	phytoplankton	NA	Helcom	routineMonitoring	Plantae	Chlorophyta	Trebouxiophyceae	Chlorellales	Chlorellaceae	Closteriopsis	longissima
Crucigenia fenestrata	558759	phytoplankton	NA	Helcom	routineMonitoring	Plantae	Chlorophyta	Trebouxiophyceae	Trebouxiophyceae ordo incertae sedis	Trebouxiophyceae incertae sedis	Crucigenia	fenestrata
Crucigenia quadrata	178962	phytoplankton	NA	Helcom	routineMonitoring	Plantae	Chlorophyta	Trebouxiophyceae	Trebouxiophyceae ordo incertae sedis	Trebouxiophyceae incertae sedis	Crucigenia	quadrata
Crucigenia tetrapedia	178619	phytoplankton	NA	Helcom	routineMonitoring	Plantae	Chlorophyta	Trebouxiophyceae	Trebouxiophyceae ordo incertae sedis	Trebouxiophyceae incertae sedis	Crucigenia	tetrapedia
Crucigeniella irregularis	248175	phytoplankton	NA	Helcom	routineMonitoring	Plantae	Chlorophyta	Trebouxiophyceae	Chlorellales	Oocystaceae	Crucigeniella	irregularis
Dictyosphaerium ehrenbergianum	178625	phytoplankton	NA	Helcom	routineMonitoring	Plantae	Chlorophyta	Trebouxiophyceae	Chlorellales	Chlorellaceae	Dictyosphaerium	ehrenbergianum
Dictyosphaerium subsolitarium	576240	phytoplankton	NA	Helcom	routineMonitoring	Plantae	Chlorophyta	Trebouxiophyceae	Chlorellales	Chlorellaceae	Dictyosphaerium	subsolitarium
Franceia ovalis	577840	phytoplankton	NA	Helcom	routineMonitoring	Plantae	Chlorophyta	Trebouxiophyceae	Chlorellales	Oocystaceae	Franceia	ovalis
Granulocystopsis decorata	616372	phytoplankton	NA	Helcom	routineMonitoring	Plantae	Chlorophyta	Trebouxiophyceae	Chlorellales	Oocystaceae	Granulocystopsis	decorata
Koliella longiseta	248126	phytoplankton	NA	Helcom	routineMonitoring	Plantae	Chlorophyta	Trebouxiophyceae	Prasiolales	Koliellaceae	Koliella	longiseta
Koliella spiculiformis	248127	phytoplankton	NA	Helcom	routineMonitoring	Plantae	Chlorophyta	Trebouxiophyceae	Prasiolales	Koliellaceae	Koliella	spiculiformis
Koliella spiralis	254440	phytoplankton	NA	Helcom	routineMonitoring	Plantae	Chlorophyta	Trebouxiophyceae	Prasiolales	Koliellaceae	Koliella	spiralis
Lagerheimia ciliata	572054	phytoplankton	NA	Helcom	routineMonitoring	Plantae	Chlorophyta	Trebouxiophyceae	Chlorellales	Oocystaceae	Lagerheimia	ciliata
Lagerheimia citriformis	248128	phytoplankton	NA	Helcom	routineMonitoring	Plantae	Chlorophyta	Trebouxiophyceae	Chlorellales	Oocystaceae	Lagerheimia	citriformis
Lagerheimia genevensis	178610	phytoplankton	NA	Helcom	routineMonitoring	Plantae	Chlorophyta	Trebouxiophyceae	Chlorellales	Oocystaceae	Lagerheimia	genevensis
Lagerheimia longiseta var longiseta	1304628	phytoplankton	NA	Helcom	routineMonitoring	Plantae	Chlorophyta	Trebouxiophyceae	Chlorellales	Oocystaceae	Lagerheimia	longiseta
Lagerheimia subsalsa	178941	phytoplankton	NA	Helcom	routineMonitoring	Plantae	Chlorophyta	Trebouxiophyceae	Chlorellales	Oocystaceae	Lagerheimia	subsalsa
Lagerheimia wratislaviensis	178944	phytoplankton	NA	Helcom	routineMonitoring	Plantae	Chlorophyta	Trebouxiophyceae	Chlorellales	Oocystaceae	Lagerheimia	wratislaviensis
Lemmermannia komarekii	839085	phytoplankton	NA	Helcom	routineMonitoring	Plantae	Chlorophyta	Trebouxiophyceae	Trebouxiophyceae ordo incertae sedis	Trebouxiophyceae incertae sedis	Lemmermannia	komarekii
Micractinium pusillum	163479	phytoplankton	NA	Helcom	routineMonitoring	Plantae	Chlorophyta	Trebouxiophyceae	Chlorellales	Chlorellaceae	Micractinium	pusillum
Mucidosphaerium pulchellum	624695	phytoplankton	NA	Helcom	routineMonitoring	Plantae	Chlorophyta	Trebouxiophyceae	Chlorellales	Chlorellaceae	Mucidosphaerium	pulchellum
Nephrochlamys rostrata	572053	phytoplankton	NA	Helcom	routineMonitoring	Plantae	Chlorophyta	Trebouxiophyceae	Chlorellales	Oocystaceae	Nephrochlamys	rostrata
Oocystis borgei	248141	phytoplankton	NA	Helcom	routineMonitoring	Plantae	Chlorophyta	Trebouxiophyceae	Chlorellales	Oocystaceae	Oocystis	borgei
Oocystis lacustris	178936	phytoplankton	NA	Helcom	routineMonitoring	Plantae	Chlorophyta	Trebouxiophyceae	Chlorellales	Oocystaceae	Oocystis	lacustris
Oocystis naegelii	608602	phytoplankton	NA	Helcom	routineMonitoring	Plantae	Chlorophyta	Trebouxiophyceae	Chlorellales	Oocystaceae	Oocystis	naegelii
Oocystis parva	178613	phytoplankton	NA	Helcom	routineMonitoring	Plantae	Chlorophyta	Trebouxiophyceae	Chlorellales	Oocystaceae	Oocystis	parva
Oocystis pelagica	248144	phytoplankton	NA	Helcom	routineMonitoring	Plantae	Chlorophyta	Trebouxiophyceae	Chlorellales	Oocystaceae	Oocystis	pelagica
Oocystis rhomboidea	254441	phytoplankton	NA	Helcom	routineMonitoring	Plantae	Chlorophyta	Trebouxiophyceae	Chlorellales	Oocystaceae	Oocystis	rhomboidea
Oocystis solitaria	178934	phytoplankton	NA	Helcom	routineMonitoring	Plantae	Chlorophyta	Trebouxiophyceae	Chlorellales	Oocystaceae	Oocystis	solitaria
Oocystis submarina	248145	phytoplankton	NA	Helcom	routineMonitoring	Plantae	Chlorophyta	Trebouxiophyceae	Chlorellales	Oocystaceae	Oocystis	submarina
Quadricoccus ellipticus	623185	phytoplankton	NA	Helcom	routineMonitoring	Plantae	Chlorophyta	Trebouxiophyceae	Chlorellales	Oocystaceae	Quadricoccus	ellipticus
Quadricoccus euryhalinicus	613622	phytoplankton	NA	Helcom	routineMonitoring	Plantae	Chlorophyta	Trebouxiophyceae	Chlorellales	Oocystaceae	Quadricoccus	euryhalinicus
Quadricoccus verrucosus	616377	phytoplankton	NA	Helcom	routineMonitoring	Plantae	Chlorophyta	Trebouxiophyceae	Chlorellales	Oocystaceae	Quadricoccus	verrucosus
Tetrachlorella alternans	578246	phytoplankton	NA	Helcom	routineMonitoring	Plantae	Chlorophyta	Trebouxiophyceae	Chlorellales	Oocystaceae	Tetrachlorella	alternans
Amphisorus hemprichii	112822	mixoplankton	eSNCM	Merkado et al. 2013	paper	Chromista	Foraminifera	Tubothalamea	Miliolida	Soritidae	Amphisorus	hemprichii
Marginopora vertebralis	382447	mixoplankton	eSNCM	Leles et al. 2017	review	Chromista	Foraminifera	Tubothalamea	Miliolida	Soritidae	Marginopora	vertebralis
Sorites	112069	mixoplankton	eSNCM	Leles et al. 2017	review	Chromista	Foraminifera	Tubothalamea	Miliolida	Soritidae	Sorites	NA
Sorites orbiculus	112823	mixoplankton	eSNCM	Faure et al. 2019	review	Chromista	Foraminifera	Tubothalamea	Miliolida	Soritidae	Sorites	orbiculus
Binuclearia lauterbornii	575737	phytoplankton	NA	Helcom	routineMonitoring	Plantae	Chlorophyta	Ulvophyceae	Ulotrichales	Gloeotilaceae	Binuclearia	lauterbornii
Goniochloris mutica	610314	phytoplankton	NA	Helcom	routineMonitoring	Chromista	Ochrophyta	Xanthophyceae	Mischococcales	Pleurochloridaceae	Goniochloris	mutica
Goniochloris smithii	610316	phytoplankton	NA	Helcom	routineMonitoring	Chromista	Ochrophyta	Xanthophyceae	Mischococcales	Pleurochloridaceae	Goniochloris	smithii
Meringosphaera mediterranea	248129	phytoplankton	NA	Helcom	routineMonitoring	Chromista	Ochrophyta	Xanthophyceae	Mischococcales	Pleurochloridaceae	Meringosphaera	mediterranea
Pseudogoniochloris tripus	627304	phytoplankton	NA	RWS	routineMonitoring	Chromista	Ochrophyta	Xanthophyceae	Mischococcales	Pleurochloridaceae	Pseudogoniochloris	tripus
Achroonema lentum	249691	protozooplankton	NA	Helcom	routineMonitoring	Bacteria	Bacteria incertae sedis	NA	NA	NA	Achroonema	lentum
Achroonema proteiforme	648201	protozooplankton	NA	Helcom	routineMonitoring	Bacteria	Bacteria incertae sedis	NA	NA	NA	Achroonema	proteiforme
Pirsonia guinardiae	118066	protozooplankton	NA	Schnepf et al. 1990	paper	Protozoa	NA	NA	NA	NA	Pirsonia	guinardiae
Solenicola setigera	118073	protozooplankton	NA	Gomez et al. 2011	paper	Protozoa	NA	NA	NA	NA	Solenicola	setigera
Sulcochrysis biplastida	613855	mixoplankton	CM	Leles et al. 2019	review	Chromista	NA	NA	NA	NA	Sulcochrysis	biplastida
